# Supplementary material for: NME5 frameshift variant in Alaskan Malamutes with primary ciliary dyskinesia
Source: PLoS Genet. 2019 Sep 3;15(9):e1008378. doi: 10.1371/journal.pgen.1008378 (PMC6743793; doi:10.1371/journal.pgen.1008378)
Supplement: S1 File — (ZIP) [file pgen.1008378.s001.zip]

Archive with 2 entries (2 files):
- Alaskan_Malamute.map
- Alaskan_Malamute.ped
