# Supplementary material for: NME5 frameshift variant in Alaskan Malamutes with primary ciliary dyskinesia
Source: PLoS Genet. 2019 Sep 3;15(9):e1008378. doi: 10.1371/journal.pgen.1008378 (PMC6743793; doi:10.1371/journal.pgen.1008378)
Supplement: S1 File — (ZIP) [file pgen.1008378.s001.zip › Alaskan_Malamute.map]

0	BICF2G63010014	0	0
0	BICF2G63010018	0	0
0	BICF2G63010019	0	0
0	BICF2G630104413	0	0
0	BICF2G63010483	0	0
0	BICF2G630112647	0	0
0	BICF2G630114376	0	0
0	BICF2G630119021	0	0
0	BICF2G630120431	0	0
0	BICF2G63013223	0	0
0	BICF2G630137968	0	0
0	BICF2G63013849	0	0
0	BICF2G630140515	0	0
0	BICF2G63014261	0	0
0	BICF2G630143300	0	0
0	BICF2G63014421	0	0
0	BICF2G630144246	0	0
0	BICF2G630151547	0	0
0	BICF2G630154560	0	0
0	BICF2G630155973	0	0
0	BICF2G630155979	0	0
0	BICF2G630156042	0	0
0	BICF2G63015784	0	0
0	BICF2G63016722	0	0
0	BICF2G630175718	0	0
0	BICF2G63018027	0	0
0	BICF2G63018596	0	0
0	BICF2G63018879	0	0
0	BICF2G630191317	0	0
0	BICF2G63019595	0	0
0	BICF2G630198931	0	0
0	BICF2G630199031	0	0
0	BICF2G63019931	0	0
0	BICF2G63019943	0	0
0	BICF2G6302052	0	0
0	BICF2G630205849	0	0
0	BICF2G630206855	0	0
0	BICF2G6302073	0	0
0	BICF2G630217003	0	0
0	BICF2G630217502	0	0
0	BICF2G630227595	0	0
0	BICF2G630227596	0	0
0	BICF2G630237438	0	0
0	BICF2G630237460	0	0
0	BICF2G63024379	0	0
0	BICF2G630245679	0	0
0	BICF2G6302459	0	0
0	BICF2G63024982	0	0
0	BICF2G63025028	0	0
0	BICF2G6302504	0	0
0	BICF2G63025061	0	0
0	BICF2G630250904	0	0
0	BICF2G630250970	0	0
0	BICF2G63025116	0	0
0	BICF2G6302516	0	0
0	BICF2G63025349	0	0
0	BICF2G630266626	0	0
0	BICF2G63027184	0	0
0	BICF2G63027274	0	0
0	BICF2G63027441	0	0
0	BICF2G630286356	0	0
0	BICF2G630286359	0	0
0	BICF2G630286605	0	0
0	BICF2G6302872	0	0
0	BICF2G630287444	0	0
0	BICF2G630287518	0	0
0	BICF2G630287650	0	0
0	BICF2G630287730	0	0
0	BICF2G630288102	0	0
0	BICF2G630288338	0	0
0	BICF2G630288366	0	0
0	BICF2G630288477	0	0
0	BICF2G630288633	0	0
0	BICF2G630289043	0	0
0	BICF2G630289235	0	0
0	BICF2G630289262	0	0
0	BICF2G630290080	0	0
0	BICF2G630290157	0	0
0	BICF2G630290317	0	0
0	BICF2G630290384	0	0
0	BICF2G630290444	0	0
0	BICF2G630290505	0	0
0	BICF2G630290672	0	0
0	BICF2G630290728	0	0
0	BICF2G630290962	0	0
0	BICF2G630293144	0	0
0	BICF2G63029775	0	0
0	BICF2G630299289	0	0
0	BICF2G630299879	0	0
0	BICF2G630300761	0	0
0	BICF2G630300768	0	0
0	BICF2G630301001	0	0
0	BICF2G630312720	0	0
0	BICF2G630313699	0	0
0	BICF2G630327700	0	0
0	BICF2G630331758	0	0
0	BICF2G630375008	0	0
0	BICF2G630377326	0	0
0	BICF2G630382477	0	0
0	BICF2G630384767	0	0
0	BICF2G630385165	0	0
0	BICF2G630393531	0	0
0	BICF2G630407600	0	0
0	BICF2G630412629	0	0
0	BICF2G630434967	0	0
0	BICF2G63043499	0	0
0	BICF2G630440398	0	0
0	BICF2G630444714	0	0
0	BICF2G630448414	0	0
0	BICF2G630465305	0	0
0	BICF2G630465308	0	0
0	BICF2G630465309	0	0
0	BICF2G630465319	0	0
0	BICF2G630465324	0	0
0	BICF2G63047399	0	0
0	BICF2G630478986	0	0
0	BICF2G630483342	0	0
0	BICF2G630483348	0	0
0	BICF2G630483372	0	0
0	BICF2G630490421	0	0
0	BICF2G630494190	0	0
0	BICF2G630494263	0	0
0	BICF2G630494355	0	0
0	BICF2G630495481	0	0
0	BICF2G630501173	0	0
0	BICF2G630502629	0	0
0	BICF2G63050765	0	0
0	BICF2G630515217	0	0
0	BICF2G630515219	0	0
0	BICF2G630515293	0	0
0	BICF2G630517103	0	0
0	BICF2G630517399	0	0
0	BICF2G630526374	0	0
0	BICF2G630531668	0	0
0	BICF2G630531771	0	0
0	BICF2G630537873	0	0
0	BICF2G630548833	0	0
0	BICF2G630548858	0	0
0	BICF2G630548872	0	0
0	BICF2G630548879	0	0
0	BICF2G630548886	0	0
0	BICF2G630550280	0	0
0	BICF2G630552693	0	0
0	BICF2G630563045	0	0
0	BICF2G630574877	0	0
0	BICF2G630576747	0	0
0	BICF2G630581538	0	0
0	BICF2G630583112	0	0
0	BICF2G630583191	0	0
0	BICF2G630583323	0	0
0	BICF2G63058397	0	0
0	BICF2G630591105	0	0
0	BICF2G630591317	0	0
0	BICF2G630596051	0	0
0	BICF2G6305998	0	0
0	BICF2G630612032	0	0
0	BICF2G6306128	0	0
0	BICF2G6306273	0	0
0	BICF2G630635984	0	0
0	BICF2G630636395	0	0
0	BICF2G630636616	0	0
0	BICF2G630636735	0	0
0	BICF2G630637025	0	0
0	BICF2G630643734	0	0
0	BICF2G630644014	0	0
0	BICF2G630644947	0	0
0	BICF2G630645524	0	0
0	BICF2G630648162	0	0
0	BICF2G630648165	0	0
0	BICF2G630648167	0	0
0	BICF2G630653842	0	0
0	BICF2G630656425	0	0
0	BICF2G630659792	0	0
0	BICF2G630668237	0	0
0	BICF2G630673737	0	0
0	BICF2G630677464	0	0
0	BICF2G630678126	0	0
0	BICF2G630679590	0	0
0	BICF2G630680151	0	0
0	BICF2G630689113	0	0
0	BICF2G630689564	0	0
0	BICF2G630691671	0	0
0	BICF2G630692668	0	0
0	BICF2G630693144	0	0
0	BICF2G630693570	0	0
0	BICF2G630693746	0	0
0	BICF2G630694151	0	0
0	BICF2G630696351	0	0
0	BICF2G630696413	0	0
0	BICF2G630697116	0	0
0	BICF2G630698605	0	0
0	BICF2G630698608	0	0
0	BICF2G630698616	0	0
0	BICF2G630706693	0	0
0	BICF2G630706701	0	0
0	BICF2G630706979	0	0
0	BICF2G630707150	0	0
0	BICF2G630707893	0	0
0	BICF2G630735415	0	0
0	BICF2G630741768	0	0
0	BICF2G630741782	0	0
0	BICF2G630741798	0	0
0	BICF2G630741831	0	0
0	BICF2G630741833	0	0
0	BICF2G630741856	0	0
0	BICF2G630741889	0	0
0	BICF2G630747545	0	0
0	BICF2G63074878	0	0
0	BICF2G630757682	0	0
0	BICF2G630758906	0	0
0	BICF2G630764547	0	0
0	BICF2G630766466	0	0
0	BICF2G630767278	0	0
0	BICF2G630784414	0	0
0	BICF2G630788203	0	0
0	BICF2G630788384	0	0
0	BICF2G630788456	0	0
0	BICF2G630788546	0	0
0	BICF2G630788550	0	0
0	BICF2G630788556	0	0
0	BICF2G630788578	0	0
0	BICF2G630790080	0	0
0	BICF2G630790086	0	0
0	BICF2G630794950	0	0
0	BICF2G630800101	0	0
0	BICF2G630800125	0	0
0	BICF2G630805714	0	0
0	BICF2G630807386	0	0
0	BICF2G630813409	0	0
0	BICF2G630813426	0	0
0	BICF2G630814875	0	0
0	BICF2G630814991	0	0
0	BICF2G630818171	0	0
0	BICF2G630818336	0	0
0	BICF2G630819447	0	0
0	BICF2G630819663	0	0
0	BICF2G630823953	0	0
0	BICF2G630824685	0	0
0	BICF2G630824903	0	0
0	BICF2G630827126	0	0
0	BICF2G630827657	0	0
0	BICF2G630827883	0	0
0	BICF2G630828541	0	0
0	BICF2G630828813	0	0
0	BICF2G630829966	0	0
0	BICF2G630830250	0	0
0	BICF2G630830278	0	0
0	BICF2G630833496	0	0
0	BICF2G630843192	0	0
0	BICF2G630843195	0	0
0	BICF2G630843364	0	0
0	BICF2G630843631	0	0
0	BICF2G630843643	0	0
0	BICF2G630846337	0	0
0	BICF2G6308465	0	0
0	BICF2G6308523	0	0
0	BICF2G63091765	0	0
0	BICF2G63093582	0	0
0	BICF2P1000279	0	0
0	BICF2P1001998	0	0
0	BICF2P1006047	0	0
0	BICF2P1008996	0	0
0	BICF2P1012898	0	0
0	BICF2P1015216	0	0
0	BICF2P1017897	0	0
0	BICF2P1020968	0	0
0	BICF2P1026685	0	0
0	BICF2P1036087	0	0
0	BICF2P1052995	0	0
0	BICF2P1055256	0	0
0	BICF2P1056531	0	0
0	BICF2P1057018	0	0
0	BICF2P1068056	0	0
0	BICF2P1068057	0	0
0	BICF2P1069769	0	0
0	BICF2P1070204	0	0
0	BICF2P1084013	0	0
0	BICF2P10870	0	0
0	BICF2P1089725	0	0
0	BICF2P1095199	0	0
0	BICF2P1096973	0	0
0	BICF2P1108269	0	0
0	BICF2P111009	0	0
0	BICF2P1112487	0	0
0	BICF2P111448	0	0
0	BICF2P1123223	0	0
0	BICF2P112741	0	0
0	BICF2P1131068	0	0
0	BICF2P1131069	0	0
0	BICF2P113874	0	0
0	BICF2P1140290	0	0
0	BICF2P1141135	0	0
0	BICF2P1145505	0	0
0	BICF2P1146661	0	0
0	BICF2P1146664	0	0
0	BICF2P1153803	0	0
0	BICF2P1154342	0	0
0	BICF2P1161606	0	0
0	BICF2P1163555	0	0
0	BICF2P1164723	0	0
0	BICF2P1164888	0	0
0	BICF2P1166462	0	0
0	BICF2P1167862	0	0
0	BICF2P1171551	0	0
0	BICF2P1177678	0	0
0	BICF2P1186013	0	0
0	BICF2P118645	0	0
0	BICF2P1193149	0	0
0	BICF2P1194125	0	0
0	BICF2P1200309	0	0
0	BICF2P1204226	0	0
0	BICF2P120826	0	0
0	BICF2P1208386	0	0
0	BICF2P1208388	0	0
0	BICF2P121169	0	0
0	BICF2P1212049	0	0
0	BICF2P1214471	0	0
0	BICF2P1217985	0	0
0	BICF2P1219869	0	0
0	BICF2P1219975	0	0
0	BICF2P1220838	0	0
0	BICF2P1227923	0	0
0	BICF2P123756	0	0
0	BICF2P1245886	0	0
0	BICF2P1249662	0	0
0	BICF2P1250859	0	0
0	BICF2P1251165	0	0
0	BICF2P1252094	0	0
0	BICF2P1266953	0	0
0	BICF2P1267851	0	0
0	BICF2P1270134	0	0
0	BICF2P1282290	0	0
0	BICF2P1282978	0	0
0	BICF2P1284548	0	0
0	BICF2P12923	0	0
0	BICF2P1292565	0	0
0	BICF2P1292813	0	0
0	BICF2P130273	0	0
0	BICF2P13055	0	0
0	BICF2P1307910	0	0
0	BICF2P1314243	0	0
0	BICF2P1323540	0	0
0	BICF2P132740	0	0
0	BICF2P1332677	0	0
0	BICF2P1334356	0	0
0	BICF2P1336472	0	0
0	BICF2P1337120	0	0
0	BICF2P1338861	0	0
0	BICF2P1340084	0	0
0	BICF2P1341635	0	0
0	BICF2P1343037	0	0
0	BICF2P1353808	0	0
0	BICF2P136010	0	0
0	BICF2P1360220	0	0
0	BICF2P1370318	0	0
0	BICF2P1374151	0	0
0	BICF2P1381161	0	0
0	BICF2P1382987	0	0
0	BICF2P1384954	0	0
0	BICF2P1392078	0	0
0	BICF2P1395273	0	0
0	BICF2P1399683	0	0
0	BICF2P1406960	0	0
0	BICF2P141087	0	0
0	BICF2P141645	0	0
0	BICF2P1424935	0	0
0	BICF2P1426477	0	0
0	BICF2P1431289	0	0
0	BICF2P1438050	0	0
0	BICF2P1441496	0	0
0	BICF2P1444273	0	0
0	BICF2P1446668	0	0
0	BICF2P1446918	0	0
0	BICF2P1452339	0	0
0	BICF2P1453644	0	0
0	BICF2P1461623	0	0
0	BICF2P1461713	0	0
0	BICF2P1462132	0	0
0	BICF2P1464550	0	0
0	BICF2P1465518	0	0
0	BICF2P1467864	0	0
0	BICF2P1468838	0	0
0	BICF2P1470558	0	0
0	BICF2P1471799	0	0
0	BICF2P147198	0	0
0	BICF2P1472718	0	0
0	BICF2P148113	0	0
0	BICF2P1483133	0	0
0	BICF2P1483619	0	0
0	BICF2P1490630	0	0
0	BICF2P1490847	0	0
0	BICF2P1491488	0	0
0	BICF2P1493109	0	0
0	BICF2P1505102	0	0
0	BICF2P1506829	0	0
0	BICF2P151085	0	0
0	BICF2P1511688	0	0
0	BICF2P156383	0	0
0	BICF2P160261	0	0
0	BICF2P168416	0	0
0	BICF2P173836	0	0
0	BICF2P177307	0	0
0	BICF2P177489	0	0
0	BICF2P180999	0	0
0	BICF2P183301	0	0
0	BICF2P184517	0	0
0	BICF2P184958	0	0
0	BICF2P187550	0	0
0	BICF2P199202	0	0
0	BICF2P201470	0	0
0	BICF2P205401	0	0
0	BICF2P206565	0	0
0	BICF2P214093	0	0
0	BICF2P214336	0	0
0	BICF2P222180	0	0
0	BICF2P22509	0	0
0	BICF2P233224	0	0
0	BICF2P23338	0	0
0	BICF2P23920	0	0
0	BICF2P247775	0	0
0	BICF2P248685	0	0
0	BICF2P249467	0	0
0	BICF2P249604	0	0
0	BICF2P252371	0	0
0	BICF2P252391	0	0
0	BICF2P254992	0	0
0	BICF2P256718	0	0
0	BICF2P259878	0	0
0	BICF2P261821	0	0
0	BICF2P266968	0	0
0	BICF2P26777	0	0
0	BICF2P270625	0	0
0	BICF2P271447	0	0
0	BICF2P275859	0	0
0	BICF2P276824	0	0
0	BICF2P280062	0	0
0	BICF2P28117	0	0
0	BICF2P301609	0	0
0	BICF2P301835	0	0
0	BICF2P302065	0	0
0	BICF2P304926	0	0
0	BICF2P307062	0	0
0	BICF2P30924	0	0
0	BICF2P31207	0	0
0	BICF2P315079	0	0
0	BICF2P319434	0	0
0	BICF2P324220	0	0
0	BICF2P3317	0	0
0	BICF2P338695	0	0
0	BICF2P347796	0	0
0	BICF2P348219	0	0
0	BICF2P34825	0	0
0	BICF2P361868	0	0
0	BICF2P363206	0	0
0	BICF2P367563	0	0
0	BICF2P368447	0	0
0	BICF2P371898	0	0
0	BICF2P375075	0	0
0	BICF2P376340	0	0
0	BICF2P377264	0	0
0	BICF2P383824	0	0
0	BICF2P384429	0	0
0	BICF2P38948	0	0
0	BICF2P389591	0	0
0	BICF2P391423	0	0
0	BICF2P39181	0	0
0	BICF2P39829	0	0
0	BICF2P402457	0	0
0	BICF2P40264	0	0
0	BICF2P404622	0	0
0	BICF2P4069	0	0
0	BICF2P407675	0	0
0	BICF2P408461	0	0
0	BICF2P414404	0	0
0	BICF2P417814	0	0
0	BICF2P418640	0	0
0	BICF2P420282	0	0
0	BICF2P420371	0	0
0	BICF2P421824	0	0
0	BICF2P423380	0	0
0	BICF2P430659	0	0
0	BICF2P438723	0	0
0	BICF2P44371	0	0
0	BICF2P444115	0	0
0	BICF2P450538	0	0
0	BICF2P451035	0	0
0	BICF2P457700	0	0
0	BICF2P46030	0	0
0	BICF2P460311	0	0
0	BICF2P464009	0	0
0	BICF2P468187	0	0
0	BICF2P468188	0	0
0	BICF2P485116	0	0
0	BICF2P48877	0	0
0	BICF2P489994	0	0
0	BICF2P492116	0	0
0	BICF2P49310	0	0
0	BICF2P498551	0	0
0	BICF2P50119	0	0
0	BICF2P511238	0	0
0	BICF2P51314	0	0
0	BICF2P520099	0	0
0	BICF2P525839	0	0
0	BICF2P526051	0	0
0	BICF2P526333	0	0
0	BICF2P529617	0	0
0	BICF2P537393	0	0
0	BICF2P537814	0	0
0	BICF2P543630	0	0
0	BICF2P549269	0	0
0	BICF2P550455	0	0
0	BICF2P560068	0	0
0	BICF2P561979	0	0
0	BICF2P562872	0	0
0	BICF2P56906	0	0
0	BICF2P573246	0	0
0	BICF2P575695	0	0
0	BICF2P580517	0	0
0	BICF2P582791	0	0
0	BICF2P584054	0	0
0	BICF2P585450	0	0
0	BICF2P588238	0	0
0	BICF2P591462	0	0
0	BICF2P596779	0	0
0	BICF2P597730	0	0
0	BICF2P600008	0	0
0	BICF2P601313	0	0
0	BICF2P603198	0	0
0	BICF2P608594	0	0
0	BICF2P615877	0	0
0	BICF2P619917	0	0
0	BICF2P620567	0	0
0	BICF2P621642	0	0
0	BICF2P628733	0	0
0	BICF2P630812	0	0
0	BICF2P631321	0	0
0	BICF2P631371	0	0
0	BICF2P641346	0	0
0	BICF2P643609	0	0
0	BICF2P643722	0	0
0	BICF2P644120	0	0
0	BICF2P646177	0	0
0	BICF2P64840	0	0
0	BICF2P649237	0	0
0	BICF2P654371	0	0
0	BICF2P65741	0	0
0	BICF2P657963	0	0
0	BICF2P658353	0	0
0	BICF2P662270	0	0
0	BICF2P665294	0	0
0	BICF2P665957	0	0
0	BICF2P667902	0	0
0	BICF2P668688	0	0
0	BICF2P66880	0	0
0	BICF2P674673	0	0
0	BICF2P681735	0	0
0	BICF2P686811	0	0
0	BICF2P691271	0	0
0	BICF2P697416	0	0
0	BICF2P70321	0	0
0	BICF2P705827	0	0
0	BICF2P708115	0	0
0	BICF2P715547	0	0
0	BICF2P721896	0	0
0	BICF2P730138	0	0
0	BICF2P734061	0	0
0	BICF2P73638	0	0
0	BICF2P744124	0	0
0	BICF2P752120	0	0
0	BICF2P753521	0	0
0	BICF2P754454	0	0
0	BICF2P757964	0	0
0	BICF2P757979	0	0
0	BICF2P76134	0	0
0	BICF2P762549	0	0
0	BICF2P769363	0	0
0	BICF2P781035	0	0
0	BICF2P784402	0	0
0	BICF2P786234	0	0
0	BICF2P789982	0	0
0	BICF2P790538	0	0
0	BICF2P795248	0	0
0	BICF2P79850	0	0
0	BICF2P799684	0	0
0	BICF2P801082	0	0
0	BICF2P811595	0	0
0	BICF2P813466	0	0
0	BICF2P815527	0	0
0	BICF2P817019	0	0
0	BICF2P824649	0	0
0	BICF2P825225	0	0
0	BICF2P830989	0	0
0	BICF2P834422	0	0
0	BICF2P839320	0	0
0	BICF2P839438	0	0
0	BICF2P83952	0	0
0	BICF2P841344	0	0
0	BICF2P853135	0	0
0	BICF2P860581	0	0
0	BICF2P869845	0	0
0	BICF2P874613	0	0
0	BICF2P875438	0	0
0	BICF2P87725	0	0
0	BICF2P877426	0	0
0	BICF2P879274	0	0
0	BICF2P883830	0	0
0	BICF2P883831	0	0
0	BICF2P886577	0	0
0	BICF2P89160	0	0
0	BICF2P894294	0	0
0	BICF2P895499	0	0
0	BICF2P896617	0	0
0	BICF2P901500	0	0
0	BICF2P906919	0	0
0	BICF2P911536	0	0
0	BICF2P914410	0	0
0	BICF2P914863	0	0
0	BICF2P916763	0	0
0	BICF2P919818	0	0
0	BICF2P921621	0	0
0	BICF2P923456	0	0
0	BICF2P928290	0	0
0	BICF2P928359	0	0
0	BICF2P928711	0	0
0	BICF2P9317	0	0
0	BICF2P931903	0	0
0	BICF2P93312	0	0
0	BICF2P933154	0	0
0	BICF2P941484	0	0
0	BICF2P948581	0	0
0	BICF2P963308	0	0
0	BICF2P96491	0	0
0	BICF2P964934	0	0
0	BICF2P96565	0	0
0	BICF2P967041	0	0
0	BICF2P969806	0	0
0	BICF2P97019	0	0
0	BICF2P979449	0	0
0	BICF2P979699	0	0
0	BICF2P986838	0	0
0	BICF2P991752	0	0
0	BICF2P99563	0	0
0	BICF2P996564	0	0
0	BICF2S22910668	0	0
0	BICF2S22913270	0	0
0	BICF2S22915262	0	0
0	BICF2S22915396	0	0
0	BICF2S22918349	0	0
0	BICF2S22918426	0	0
0	BICF2S22921014	0	0
0	BICF2S22922249	0	0
0	BICF2S22924173	0	0
0	BICF2S22930900	0	0
0	BICF2S22934269	0	0
0	BICF2S22936152	0	0
0	BICF2S22942620	0	0
0	BICF2S22948807	0	0
0	BICF2S22960636	0	0
0	BICF2S22960889	0	0
0	BICF2S22963363	0	0
0	BICF2S22964554	0	0
0	BICF2S2301470	0	0
0	BICF2S23023504	0	0
0	BICF2S23023508	0	0
0	BICF2S23024846	0	0
0	BICF2S23029790	0	0
0	BICF2S23030912	0	0
0	BICF2S23031265	0	0
0	BICF2S23038708	0	0
0	BICF2S23047954	0	0
0	BICF2S23048370	0	0
0	BICF2S23056253	0	0
0	BICF2S23057242	0	0
0	BICF2S23059340	0	0
0	BICF2S23060273	0	0
0	BICF2S2307566	0	0
0	BICF2S2308954	0	0
0	BICF2S23110579	0	0
0	BICF2S23110625	0	0
0	BICF2S23111074	0	0
0	BICF2S23113633	0	0
0	BICF2S23116485	0	0
0	BICF2S23116874	0	0
0	BICF2S23117435	0	0
0	BICF2S23117436	0	0
0	BICF2S23119551	0	0
0	BICF2S23119817	0	0
0	BICF2S23121289	0	0
0	BICF2S23122159	0	0
0	BICF2S23124788	0	0
0	BICF2S23126869	0	0
0	BICF2S23128701	0	0
0	BICF2S23128702	0	0
0	BICF2S23130466	0	0
0	BICF2S2313426	0	0
0	BICF2S23134371	0	0
0	BICF2S23134438	0	0
0	BICF2S23135906	0	0
0	BICF2S2313749	0	0
0	BICF2S23141476	0	0
0	BICF2S23142951	0	0
0	BICF2S23144382	0	0
0	BICF2S23146404	0	0
0	BICF2S23149064	0	0
0	BICF2S23152017	0	0
0	BICF2S23155806	0	0
0	BICF2S23156198	0	0
0	BICF2S23158938	0	0
0	BICF2S23161246	0	0
0	BICF2S231948	0	0
0	BICF2S23219791	0	0
0	BICF2S23222262	0	0
0	BICF2S23228635	0	0
0	BICF2S23230012	0	0
0	BICF2S23234219	0	0
0	BICF2S23235381	0	0
0	BICF2S23237314	0	0
0	BICF2S23238038	0	0
0	BICF2S23238688	0	0
0	BICF2S2323977	0	0
0	BICF2S23239780	0	0
0	BICF2S23239882	0	0
0	BICF2S23249255	0	0
0	BICF2S23249422	0	0
0	BICF2S23251585	0	0
0	BICF2S2325698	0	0
0	BICF2S23258910	0	0
0	BICF2S23260358	0	0
0	BICF2S2326177	0	0
0	BICF2S2327894	0	0
0	BICF2S23311205	0	0
0	BICF2S23311985	0	0
0	BICF2S23313593	0	0
0	BICF2S23314053	0	0
0	BICF2S23317292	0	0
0	BICF2S23326618	0	0
0	BICF2S23326619	0	0
0	BICF2S23326910	0	0
0	BICF2S23329710	0	0
0	BICF2S23332001	0	0
0	BICF2S23338503	0	0
0	BICF2S23338517	0	0
0	BICF2S23340125	0	0
0	BICF2S23340976	0	0
0	BICF2S23341179	0	0
0	BICF2S23347347	0	0
0	BICF2S23347621	0	0
0	BICF2S23351090	0	0
0	BICF2S2335764	0	0
0	BICF2S2338088	0	0
0	BICF2S23415385	0	0
0	BICF2S23415703	0	0
0	BICF2S23421290	0	0
0	BICF2S23426209	0	0
0	BICF2S23431368	0	0
0	BICF2S23431760	0	0
0	BICF2S2343264	0	0
0	BICF2S23434310	0	0
0	BICF2S23435610	0	0
0	BICF2S23439680	0	0
0	BICF2S23444831	0	0
0	BICF2S23447493	0	0
0	BICF2S23450232	0	0
0	BICF2S2349978	0	0
0	BICF2S23512964	0	0
0	BICF2S23515009	0	0
0	BICF2S23515669	0	0
0	BICF2S23519680	0	0
0	BICF2S23520958	0	0
0	BICF2S23521404	0	0
0	BICF2S23523626	0	0
0	BICF2S23525581	0	0
0	BICF2S2352781	0	0
0	BICF2S23529396	0	0
0	BICF2S23533123	0	0
0	BICF2S23534744	0	0
0	BICF2S23535849	0	0
0	BICF2S23542431	0	0
0	BICF2S23549606	0	0
0	BICF2S2355073	0	0
0	BICF2S23553380	0	0
0	BICF2S235565	0	0
0	BICF2S2358127	0	0
0	BICF2S23611269	0	0
0	BICF2S23614964	0	0
0	BICF2S23620222	0	0
0	BICF2S23620237	0	0
0	BICF2S23624594	0	0
0	BICF2S23625586	0	0
0	BICF2S23634810	0	0
0	BICF2S23635352	0	0
0	BICF2S23638345	0	0
0	BICF2S23639217	0	0
0	BICF2S23641100	0	0
0	BICF2S23642383	0	0
0	BICF2S23642526	0	0
0	BICF2S23643042	0	0
0	BICF2S23643217	0	0
0	BICF2S23644328	0	0
0	BICF2S23646236	0	0
0	BICF2S23647951	0	0
0	BICF2S23653049	0	0
0	BICF2S23654082	0	0
0	BICF2S23654178	0	0
0	BICF2S23655693	0	0
0	BICF2S23655763	0	0
0	BICF2S23659815	0	0
0	BICF2S23660298	0	0
0	BICF2S23712129	0	0
0	BICF2S23713519	0	0
0	BICF2S23716286	0	0
0	BICF2S23717441	0	0
0	BICF2S23719870	0	0
0	BICF2S23723939	0	0
0	BICF2S23724302	0	0
0	BICF2S2373108	0	0
0	BICF2S23733362	0	0
0	BICF2S23733641	0	0
0	BICF2S23735734	0	0
0	BICF2S23736883	0	0
0	BICF2S23737689	0	0
0	BICF2S23738895	0	0
0	BICF2S23739277	0	0
0	BICF2S2374894	0	0
0	BICF2S23750662	0	0
0	BICF2S2375274	0	0
0	BICF2S23754712	0	0
0	BICF2S23757858	0	0
0	BICF2S23761424	0	0
0	BICF2S2376527	0	0
0	BICF2S2398905	0	0
0	BICF2S24112173	0	0
0	BICF2S24113790	0	0
0	BICF2S24117176	0	0
0	BICF2S2415100	0	0
0	BICF2S24410033	0	0
0	BICF2S2441868	0	0
0	BICF2S2452969	0	0
0	BICF2S2455280	0	0
0	CHR10_16019996	0	0
0	CHR10_16085960	0	0
0	CHR10_40789809	0	0
0	CHR10_49500045	0	0
0	CHR10_62826044	0	0
0	CHR11_10642506	0	0
0	CHR11_10654660	0	0
0	CHR11_10833282	0	0
0	CHR11_10842880	0	0
0	CHR11_10884327	0	0
0	CHR11_10897620	0	0
0	CHR11_10908616	0	0
0	CHR11_10925578	0	0
0	CHR11_11011078	0	0
0	CHR11_11033172	0	0
0	CHR11_11194587	0	0
0	CHR11_11227554	0	0
0	CHR11_11244760	0	0
0	CHR11_11257632	0	0
0	CHR11_1603313	0	0
0	CHR11_1619270	0	0
0	CHR11_19574967	0	0
0	CHR11_2106153	0	0
0	CHR11_28658700	0	0
0	CHR11_29745160	0	0
0	CHR11_38062684	0	0
0	CHR11_53785151	0	0
0	CHR11_60159358	0	0
0	CHR11_66171593	0	0
0	CHR11_66944240	0	0
0	CHR11_67628776	0	0
0	CHR11_8952313	0	0
0	CHR11_9028490	0	0
0	CHR11_9030031	0	0
0	CHR11_9252670	0	0
0	CHR11_9271208	0	0
0	CHR11_9351946	0	0
0	CHR11_9368573	0	0
0	CHR11_9379410	0	0
0	CHR11_9396937	0	0
0	CHR11_9422479	0	0
0	CHR11_9446348	0	0
0	CHR11_9474419	0	0
0	CHR11_9642558	0	0
0	CHR11_9668071	0	0
0	CHR11_969136	0	0
0	CHR11_9725048	0	0
0	CHR12_1029166	0	0
0	CHR12_2697853	0	0
0	CHR12_35576823	0	0
0	CHR12_36070996	0	0
0	CHR12_54971891	0	0
0	CHR12_71908067	0	0
0	CHR12_72027273	0	0
0	CHR13_48616613	0	0
0	CHR13_55054561	0	0
0	CHR13_55451433	0	0
0	CHR13_58964513	0	0
0	CHR13_59056397	0	0
0	CHR13_59056674	0	0
0	CHR13_59138495	0	0
0	CHR13_59139434	0	0
0	CHR13_59141534	0	0
0	CHR13_63151758	0	0
0	CHR14_17834541	0	0
0	CHR14_28853203	0	0
0	CHR14_3000154	0	0
0	CHR14_44991512	0	0
0	CHR14_47855655	0	0
0	CHR14_59902183	0	0
0	CHR14_6436817	0	0
0	CHR14_96264	0	0
0	CHR15_11205979	0	0
0	CHR15_16446586	0	0
0	CHR15_17289202	0	0
0	CHR15_17321784	0	0
0	CHR15_17323827	0	0
0	CHR15_17350621	0	0
0	CHR15_17350951	0	0
0	CHR15_17351029	0	0
0	CHR15_17692753	0	0
0	CHR15_17692786	0	0
0	CHR15_17818365	0	0
0	CHR15_53550475	0	0
0	CHR15_794233	0	0
0	CHR16_10144369	0	0
0	CHR16_10618418	0	0
0	CHR16_1372380	0	0
0	CHR16_13795346	0	0
0	CHR16_1608132	0	0
0	CHR16_1726778	0	0
0	CHR16_42954444	0	0
0	CHR16_50752609	0	0
0	CHR16_5325169	0	0
0	CHR16_54163414	0	0
0	CHR16_54222570	0	0
0	CHR16_59309549	0	0
0	CHR16_59378042	0	0
0	CHR16_59386505	0	0
0	CHR16_9098059	0	0
0	CHR17_1186954	0	0
0	CHR17_37729535	0	0
0	CHR17_37766483	0	0
0	CHR17_37769092	0	0
0	CHR17_42181897	0	0
0	CHR17_55246858	0	0
0	CHR17_56687458	0	0
0	CHR17_56853542	0	0
0	CHR17_57512600	0	0
0	CHR17_57512681	0	0
0	CHR17_57531393	0	0
0	CHR17_57537165	0	0
0	CHR17_58513199	0	0
0	CHR17_58768112	0	0
0	CHR17_58775925	0	0
0	CHR17_64108334	0	0
0	CHR18_14842821	0	0
0	CHR18_15741007	0	0
0	CHR18_18357234	0	0
0	CHR18_18372149	0	0
0	CHR18_18391240	0	0
0	CHR18_18708057	0	0
0	CHR18_18736908	0	0
0	CHR18_25283928	0	0
0	CHR18_37393087	0	0
0	CHR18_38127791	0	0
0	CHR18_38498500	0	0
0	CHR18_39578316	0	0
0	CHR18_39586655	0	0
0	CHR18_39587018	0	0
0	CHR18_39587047	0	0
0	CHR18_39607046	0	0
0	CHR18_40511167	0	0
0	CHR18_40585379	0	0
0	CHR18_40768575	0	0
0	CHR18_40794121	0	0
0	CHR18_40794418	0	0
0	CHR18_41188568	0	0
0	CHR18_41203740	0	0
0	CHR19_11866904	0	0
0	CHR19_3494608	0	0
0	CHR19_38689392	0	0
0	CHR19_51478817	0	0
0	CHR19_52203953	0	0
0	CHR19_52205096	0	0
0	CHR19_8794045	0	0
0	CHR1_102442572	0	0
0	CHR1_102957794	0	0
0	CHR1_103123312	0	0
0	CHR1_104108333	0	0
0	CHR1_104276088	0	0
0	CHR1_104389749	0	0
0	CHR1_104542063	0	0
0	CHR1_105459767	0	0
0	CHR1_106028729	0	0
0	CHR1_111712424	0	0
0	CHR1_111834722	0	0
0	CHR1_111841981	0	0
0	CHR1_112662230	0	0
0	CHR1_117056221	0	0
0	CHR1_120782124	0	0
0	CHR1_21462990	0	0
0	CHR1_40910428	0	0
0	CHR1_75295678	0	0
0	CHR1_77332615	0	0
0	CHR1_77332895	0	0
0	CHR1_77333177	0	0
0	CHR1_77378581	0	0
0	CHR1_90883840	0	0
0	CHR1_93204009	0	0
0	CHR20_2060385	0	0
0	CHR20_32871705	0	0
0	CHR20_37860292	0	0
0	CHR20_40420683	0	0
0	CHR20_46464238	0	0
0	CHR20_46647187	0	0
0	CHR20_47959570	0	0
0	CHR20_48215564	0	0
0	CHR20_49539559	0	0
0	CHR20_51695778	0	0
0	CHR20_51795948	0	0
0	CHR20_53314396	0	0
0	CHR20_53431757	0	0
0	CHR20_57807011	0	0
0	CHR20_622284	0	0
0	CHR21_27508095	0	0
0	CHR21_27777015	0	0
0	CHR21_28138218	0	0
0	CHR21_28228716	0	0
0	CHR21_28866154	0	0
0	CHR21_28956690	0	0
0	CHR21_29050077	0	0
0	CHR21_31379478	0	0
0	CHR21_50758809	0	0
0	CHR22_30393076	0	0
0	CHR22_31113101	0	0
0	CHR22_34583087	0	0
0	CHR22_5602608	0	0
0	CHR23_1758623	0	0
0	CHR23_18043875	0	0
0	CHR23_35678753	0	0
0	CHR23_41710470	0	0
0	CHR24_19458272	0	0
0	CHR24_25886650	0	0
0	CHR24_33920482	0	0
0	CHR24_39497501	0	0
0	CHR24_7330	0	0
0	CHR25_13443853	0	0
0	CHR25_14170202	0	0
0	CHR25_17733360	0	0
0	CHR25_22123658	0	0
0	CHR25_27181639	0	0
0	CHR25_41804135	0	0
0	CHR25_49973159	0	0
0	CHR25_50837064	0	0
0	CHR25_50908283	0	0
0	CHR26_16971812	0	0
0	CHR26_16978641	0	0
0	CHR26_18954342	0	0
0	CHR26_18965381	0	0
0	CHR26_25509839	0	0
0	CHR26_25544391	0	0
0	CHR26_25687753	0	0
0	CHR26_25730181	0	0
0	CHR26_25758222	0	0
0	CHR26_26226649	0	0
0	CHR26_27405462	0	0
0	CHR26_27427118	0	0
0	CHR26_28347173	0	0
0	CHR27_16844184	0	0
0	CHR27_22517728	0	0
0	CHR27_25060899	0	0
0	CHR27_27514486	0	0
0	CHR27_27515795	0	0
0	CHR27_27515837	0	0
0	CHR27_27516001	0	0
0	CHR27_27516053	0	0
0	CHR27_280069	0	0
0	CHR27_35385970	0	0
0	CHR27_40804	0	0
0	CHR27_43376853	0	0
0	CHR27_5936814	0	0
0	CHR27_9642471	0	0
0	CHR28_13669682	0	0
0	CHR28_24606583	0	0
0	CHR28_27313728	0	0
0	CHR28_32373105	0	0
0	CHR28_33430234	0	0
0	CHR28_36917169	0	0
0	CHR28_8082290	0	0
0	CHR29_16803214	0	0
0	CHR29_25160208	0	0
0	CHR29_41793200	0	0
0	CHR2_18229940	0	0
0	CHR2_18241855	0	0
0	CHR2_18271499	0	0
0	CHR2_18412412	0	0
0	CHR2_1852396	0	0
0	CHR2_23910273	0	0
0	CHR2_4205235	0	0
0	CHR2_4311245	0	0
0	CHR2_4690923	0	0
0	CHR2_5315484	0	0
0	CHR2_5752333	0	0
0	CHR2_57539165	0	0
0	CHR2_5919388	0	0
0	CHR2_6229950	0	0
0	CHR2_73497230	0	0
0	CHR2_78152596	0	0
0	CHR2_80624717	0	0
0	CHR2_81167548	0	0
0	CHR30_12426769	0	0
0	CHR30_37817052	0	0
0	CHR30_37819684	0	0
0	CHR31_25259599	0	0
0	CHR31_27893357	0	0
0	CHR31_38388583	0	0
0	CHR31_7459516	0	0
0	CHR31_7459563	0	0
0	CHR32_11443897	0	0
0	CHR32_22404	0	0
0	CHR32_34070193	0	0
0	CHR32_35861146	0	0
0	CHR33_110522	0	0
0	CHR33_18988170	0	0
0	CHR33_20136818	0	0
0	CHR33_31116741	0	0
0	CHR33_5213742	0	0
0	CHR33_5363814	0	0
0	CHR33_570527	0	0
0	CHR33_7041156	0	0
0	CHR33_7977220	0	0
0	CHR34_12244389	0	0
0	CHR35_10445830	0	0
0	CHR35_14142945	0	0
0	CHR35_17903	0	0
0	CHR35_23884026	0	0
0	CHR35_26948	0	0
0	CHR36_14434215	0	0
0	CHR38_22887467	0	0
0	CHR3_30476882	0	0
0	CHR3_30968677	0	0
0	CHR3_31172138	0	0
0	CHR3_31344349	0	0
0	CHR3_31412330	0	0
0	CHR3_31547318	0	0
0	CHR3_73627435	0	0
0	CHR3_74185671	0	0
0	CHR3_76553	0	0
0	CHR4_34902177	0	0
0	CHR4_36271802	0	0
0	CHR4_58465674	0	0
0	CHR4_66821751	0	0
0	CHR4_7238548	0	0
0	CHR5_10447080	0	0
0	CHR5_19383234	0	0
0	CHR5_24141414	0	0
0	CHR5_28998000	0	0
0	CHR5_30059288	0	0
0	CHR5_34785031	0	0
0	CHR5_34862418	0	0
0	CHR5_36399019	0	0
0	CHR5_41248663	0	0
0	CHR5_43095017	0	0
0	CHR5_43095023	0	0
0	CHR5_54225781	0	0
0	CHR5_56442036	0	0
0	CHR5_58265634	0	0
0	CHR5_76229646	0	0
0	CHR5_8950096	0	0
0	CHR5_9871797	0	0
0	CHR5_998820	0	0
0	CHR6_1469204	0	0
0	CHR6_16817882	0	0
0	CHR6_16862721	0	0
0	CHR6_16868200	0	0
0	CHR6_16870546	0	0
0	CHR6_21077107	0	0
0	CHR6_23717722	0	0
0	CHR6_39996718	0	0
0	CHR6_40453321	0	0
0	CHR6_40490007	0	0
0	CHR6_40524258	0	0
0	CHR6_41200187	0	0
0	CHR6_61586269	0	0
0	CHR6_8809851	0	0
0	CHR7_1588186	0	0
0	CHR7_20069664	0	0
0	CHR7_2242526	0	0
0	CHR7_2269204	0	0
0	CHR7_40027777	0	0
0	CHR7_40653342	0	0
0	CHR7_40909684	0	0
0	CHR7_53277003	0	0
0	CHR7_5963193	0	0
0	CHR7_5963283	0	0
0	CHR7_65217167	0	0
0	CHR7_6583185	0	0
0	CHR8_22076127	0	0
0	CHR8_2302929	0	0
0	CHR8_36692334	0	0
0	CHR8_4275800	0	0
0	CHR8_50542207	0	0
0	CHR8_59303149	0	0
0	CHR8_59303298	0	0
0	CHR8_73154585	0	0
0	CHR8_73265117	0	0
0	CHR8_73717356	0	0
0	CHR8_73875107	0	0
0	CHR8_74217728	0	0
0	CHR9_10313190	0	0
0	CHR9_10371325	0	0
0	CHR9_16806281	0	0
0	CHR9_16854979	0	0
0	CHR9_17492392	0	0
0	CHR9_18317900	0	0
0	CHR9_20795871	0	0
0	CHR9_23550680	0	0
0	CHR9_30755890	0	0
0	CHR9_30776603	0	0
0	CHR9_37389634	0	0
0	CHR9_37653061	0	0
0	CHR9_38996133	0	0
0	CHR9_40149056	0	0
0	CHR9_44129272	0	0
0	CHR9_49749075	0	0
0	CHR9_5834358	0	0
0	CHR9_5836847	0	0
0	CHR9_5859296	0	0
0	CHR9_60033425	0	0
0	CHR9_60034488	0	0
0	CHR9_60061147	0	0
0	CHR9_7328477	0	0
0	CHR9_7347880	0	0
0	CHR9_7610322	0	0
0	CHR9_7705289	0	0
0	CHR9_7821970	0	0
0	CHR9_7854604	0	0
0	CHR9_7873418	0	0
0	CHR9_8760282	0	0
0	CHR9_8772664	0	0
0	CHR9_8784053	0	0
0	CHR9_8790847	0	0
0	CHR9_8807970	0	0
0	CHRM_11746	0	0
0	CHRM_12831	0	0
0	CHRM_2455	0	0
0	CHRM_3826	0	0
0	CHRM_7732	0	0
0	CHRM_7792	0	0
0	CHRUN_AAEX03019240_108359	0	0
0	CHRUN_AAEX03019240_122426	0	0
0	CHRUN_AAEX03019240_58318	0	0
0	CHRUN_AAEX03019240_7874	0	0
0	CHRUN_AAEX03020568_418	0	0
0	CHRUN_JH373233_101452	0	0
0	CHRUN_JH373233_1030866	0	0
0	CHRUN_JH373233_1083818	0	0
0	CHRUN_JH373233_110806	0	0
0	CHRUN_JH373233_1141587	0	0
0	CHRUN_JH373233_1176304	0	0
0	CHRUN_JH373233_1194282	0	0
0	CHRUN_JH373233_1260856	0	0
0	CHRUN_JH373233_131468	0	0
0	CHRUN_JH373233_1317501	0	0
0	CHRUN_JH373233_1381805	0	0
0	CHRUN_JH373233_1394964	0	0
0	CHRUN_JH373233_1537459	0	0
0	CHRUN_JH373233_1600427	0	0
0	CHRUN_JH373233_161352	0	0
0	CHRUN_JH373233_1622147	0	0
0	CHRUN_JH373233_1647611	0	0
0	CHRUN_JH373233_1672992	0	0
0	CHRUN_JH373233_1695639	0	0
0	CHRUN_JH373233_1706948	0	0
0	CHRUN_JH373233_1745189	0	0
0	CHRUN_JH373233_1870427	0	0
0	CHRUN_JH373233_188550	0	0
0	CHRUN_JH373233_1899899	0	0
0	CHRUN_JH373233_1953005	0	0
0	CHRUN_JH373233_2035617	0	0
0	CHRUN_JH373233_2062030	0	0
0	CHRUN_JH373233_2076254	0	0
0	CHRUN_JH373233_2163232	0	0
0	CHRUN_JH373233_2184315	0	0
0	CHRUN_JH373233_220141	0	0
0	CHRUN_JH373233_2215680	0	0
0	CHRUN_JH373233_2230840	0	0
0	CHRUN_JH373233_2258311	0	0
0	CHRUN_JH373233_2305942	0	0
0	CHRUN_JH373233_2332219	0	0
0	CHRUN_JH373233_2351027	0	0
0	CHRUN_JH373233_2378330	0	0
0	CHRUN_JH373233_2393569	0	0
0	CHRUN_JH373233_2449319	0	0
0	CHRUN_JH373233_2459453	0	0
0	CHRUN_JH373233_2478686	0	0
0	CHRUN_JH373233_2508395	0	0
0	CHRUN_JH373233_2524688	0	0
0	CHRUN_JH373233_2630289	0	0
0	CHRUN_JH373233_26358	0	0
0	CHRUN_JH373233_37629	0	0
0	CHRUN_JH373233_389523	0	0
0	CHRUN_JH373233_398877	0	0
0	CHRUN_JH373233_431895	0	0
0	CHRUN_JH373233_464097	0	0
0	CHRUN_JH373233_483578	0	0
0	CHRUN_JH373233_538359	0	0
0	CHRUN_JH373233_650869	0	0
0	CHRUN_JH373233_715469	0	0
0	CHRUN_JH373233_728509	0	0
0	CHRUN_JH373233_766122	0	0
0	CHRUN_JH373233_779345	0	0
0	CHRUN_JH373233_80179	0	0
0	CHRUN_JH373233_812974	0	0
0	CHRUN_JH373233_868698	0	0
0	CHRUN_JH373233_942040	0	0
0	CHRUN_JH373233_993571	0	0
0	CHRUN_JH373235_104354	0	0
0	CHRUN_JH373235_57998	0	0
0	CHRUN_JH373235_709849	0	0
0	CHRUN_JH373235_75510	0	0
0	CHRUN_JH373236_1055974	0	0
0	CHRUN_JH373236_296860	0	0
0	CHRUN_JH373236_546364	0	0
0	CHRUN_JH373236_586892	0	0
0	CHRUN_JH373236_723819	0	0
0	CHRUN_JH373236_90722	0	0
0	CHRUN_JH373238_121149	0	0
0	CHRUN_JH373238_160101	0	0
0	CHRUN_JH373238_222987	0	0
0	CHRUN_JH373238_235837	0	0
0	CHRUN_JH373238_448971	0	0
0	CHRUN_JH373238_483626	0	0
0	CHRUN_JH373239_190860	0	0
0	CHRUN_JH373239_19301	0	0
0	CHRUN_JH373239_33513	0	0
0	CHRUN_JH373239_379214	0	0
0	CHRUN_JH373239_77276	0	0
0	CHRUN_JH373240_471952	0	0
0	CHRUN_JH373241_387584	0	0
0	CHRUN_JH373241_404877	0	0
0	CHRUN_JH373241_433465	0	0
0	CHRUN_JH373241_485243	0	0
0	CHRUN_JH373241_513012	0	0
0	CHRUN_JH373241_614502	0	0
0	CHRUN_JH373241_645907	0	0
0	CHRUN_JH373241_716585	0	0
0	CHRUN_JH373242_107789	0	0
0	CHRUN_JH373242_121285	0	0
0	CHRUN_JH373242_211200	0	0
0	CHRUN_JH373242_235547	0	0
0	CHRUN_JH373242_273152	0	0
0	CHRUN_JH373242_289028	0	0
0	CHRUN_JH373242_296925	0	0
0	CHRUN_JH373242_31780	0	0
0	CHRUN_JH373242_368206	0	0
0	CHRUN_JH373242_391936	0	0
0	CHRUN_JH373242_407928	0	0
0	CHRUN_JH373242_437134	0	0
0	CHRUN_JH373242_456708	0	0
0	CHRUN_JH373242_487524	0	0
0	CHRUN_JH373242_531447	0	0
0	CHRUN_JH373242_543611	0	0
0	CHRUN_JH373242_573652	0	0
0	CHRUN_JH373242_596229	0	0
0	CHRUN_JH373242_600301	0	0
0	CHRUN_JH373243_10037	0	0
0	CHRUN_JH373243_108459	0	0
0	CHRUN_JH373243_119438	0	0
0	CHRUN_JH373243_132370	0	0
0	CHRUN_JH373243_146037	0	0
0	CHRUN_JH373243_157262	0	0
0	CHRUN_JH373243_15758	0	0
0	CHRUN_JH373243_168560	0	0
0	CHRUN_JH373243_197325	0	0
0	CHRUN_JH373243_220965	0	0
0	CHRUN_JH373243_237552	0	0
0	CHRUN_JH373243_24707	0	0
0	CHRUN_JH373243_268647	0	0
0	CHRUN_JH373243_279617	0	0
0	CHRUN_JH373243_288218	0	0
0	CHRUN_JH373243_297039	0	0
0	CHRUN_JH373243_309080	0	0
0	CHRUN_JH373243_352402	0	0
0	CHRUN_JH373243_378358	0	0
0	CHRUN_JH373243_38008	0	0
0	CHRUN_JH373243_413383	0	0
0	CHRUN_JH373243_424595	0	0
0	CHRUN_JH373243_442950	0	0
0	CHRUN_JH373243_453154	0	0
0	CHRUN_JH373243_464330	0	0
0	CHRUN_JH373243_49454	0	0
0	CHRUN_JH373243_495479	0	0
0	CHRUN_JH373243_511951	0	0
0	CHRUN_JH373243_551397	0	0
0	CHRUN_JH373243_563692	0	0
0	CHRUN_JH373243_62161	0	0
0	CHRUN_JH373243_91920	0	0
0	CHRUN_JH373245_104115	0	0
0	CHRUN_JH373245_174837	0	0
0	CHRUN_JH373245_18209	0	0
0	CHRUN_JH373245_274842	0	0
0	CHRUN_JH373245_284132	0	0
0	CHRUN_JH373245_475057	0	0
0	CHRUN_JH373245_507672	0	0
0	CHRUN_JH373245_545268	0	0
0	CHRUN_JH373245_61717	0	0
0	CHRUN_JH373245_79381	0	0
0	CHRUN_JH373247_145611	0	0
0	CHRUN_JH373247_240070	0	0
0	CHRUN_JH373247_281315	0	0
0	CHRUN_JH373247_321990	0	0
0	CHRUN_JH373247_331166	0	0
0	CHRUN_JH373248_131776	0	0
0	CHRUN_JH373248_143251	0	0
0	CHRUN_JH373248_214142	0	0
0	CHRUN_JH373248_233035	0	0
0	CHRUN_JH373248_372036	0	0
0	CHRUN_JH373248_441753	0	0
0	CHRUN_JH373248_91937	0	0
0	CHRUN_JH373249_116085	0	0
0	CHRUN_JH373249_160135	0	0
0	CHRUN_JH373249_196078	0	0
0	CHRUN_JH373249_226490	0	0
0	CHRUN_JH373249_237616	0	0
0	CHRUN_JH373249_446710	0	0
0	CHRUN_JH373249_53626	0	0
0	CHRUN_JH373249_73883	0	0
0	CHRUN_JH373250_11404	0	0
0	CHRUN_JH373250_145457	0	0
0	CHRUN_JH373250_160024	0	0
0	CHRUN_JH373250_179244	0	0
0	CHRUN_JH373250_190528	0	0
0	CHRUN_JH373250_214289	0	0
0	CHRUN_JH373250_21991	0	0
0	CHRUN_JH373250_249403	0	0
0	CHRUN_JH373250_268139	0	0
0	CHRUN_JH373250_30694	0	0
0	CHRUN_JH373250_414385	0	0
0	CHRUN_JH373250_47584	0	0
0	CHRUN_JH373250_524960	0	0
0	CHRUN_JH373252_170631	0	0
0	CHRUN_JH373252_235616	0	0
0	CHRUN_JH373252_245778	0	0
0	CHRUN_JH373252_41401	0	0
0	CHRUN_JH373253_507842	0	0
0	CHRUN_JH373254_10233	0	0
0	CHRUN_JH373254_119018	0	0
0	CHRUN_JH373254_244050	0	0
0	CHRUN_JH373254_262170	0	0
0	CHRUN_JH373254_29649	0	0
0	CHRUN_JH373254_331534	0	0
0	CHRUN_JH373254_339127	0	0
0	CHRUN_JH373254_365326	0	0
0	CHRUN_JH373254_436561	0	0
0	CHRUN_JH373254_445536	0	0
0	CHRUN_JH373254_74250	0	0
0	CHRUN_JH373254_83729	0	0
0	CHRUN_JH373256_316722	0	0
0	CHRUN_JH373256_357130	0	0
0	CHRUN_JH373256_372549	0	0
0	CHRUN_JH373258_136725	0	0
0	CHRUN_JH373258_184112	0	0
0	CHRUN_JH373258_24704	0	0
0	CHRUN_JH373258_7915	0	0
0	CHRUN_JH373261_102808	0	0
0	CHRUN_JH373261_164545	0	0
0	CHRUN_JH373261_21560	0	0
0	CHRUN_JH373261_223629	0	0
0	CHRUN_JH373261_273418	0	0
0	CHRUN_JH373261_2942	0	0
0	CHRUN_JH373261_345587	0	0
0	CHRUN_JH373261_358593	0	0
0	CHRUN_JH373261_54022	0	0
0	CHRUN_JH373261_74898	0	0
0	CHRUN_JH373264_106876	0	0
0	CHRUN_JH373264_115952	0	0
0	CHRUN_JH373264_169151	0	0
0	CHRUN_JH373264_207602	0	0
0	CHRUN_JH373264_241296	0	0
0	CHRUN_JH373264_273038	0	0
0	CHRUN_JH373264_306058	0	0
0	CHRUN_JH373264_40974	0	0
0	CHRUN_JH373264_92204	0	0
0	CHRUN_JH373265_142940	0	0
0	CHRUN_JH373266_259904	0	0
0	CHRUN_JH373268_186827	0	0
0	CHRUN_JH373268_201203	0	0
0	CHRUN_JH373268_69466	0	0
0	CHRUN_JH373268_76306	0	0
0	CHRUN_JH373272_123657	0	0
0	CHRUN_JH373272_49325	0	0
0	CHRUN_JH373272_83049	0	0
0	CHRUN_JH373278_10396	0	0
0	CHRUN_JH373278_1142	0	0
0	CHRUN_JH373278_186398	0	0
0	CHRUN_JH373278_198871	0	0
0	CHRUN_JH373278_20097	0	0
0	CHRUN_JH373278_206637	0	0
0	CHRUN_JH373278_216999	0	0
0	CHRUN_JH373278_238700	0	0
0	CHRUN_JH373278_248829	0	0
0	CHRUN_JH373278_269031	0	0
0	CHRUN_JH373278_278358	0	0
0	CHRUN_JH373278_297144	0	0
0	CHRUN_JH373278_309990	0	0
0	CHRUN_JH373278_318369	0	0
0	CHRUN_JH373278_328992	0	0
0	CHRUN_JH373278_357896	0	0
0	CHRUN_JH373278_369951	0	0
0	CHRUN_JH373278_385438	0	0
0	CHRUN_JH373278_6942	0	0
0	CHRUN_JH373279_23362	0	0
0	CHRUN_JH373280_44409	0	0
0	CHRUN_JH373282_127583	0	0
0	CHRUN_JH373282_136303	0	0
0	CHRUN_JH373282_147434	0	0
0	CHRUN_JH373282_168336	0	0
0	CHRUN_JH373282_175341	0	0
0	CHRUN_JH373282_185294	0	0
0	CHRUN_JH373282_195964	0	0
0	CHRUN_JH373282_21329	0	0
0	CHRUN_JH373282_41464	0	0
0	CHRUN_JH373282_56915	0	0
0	CHRUN_JH373282_79808	0	0
0	CHRUN_JH373285_12150	0	0
0	CHRUN_JH373285_94177	0	0
0	CHRUN_JH373287_110535	0	0
0	CHRUN_JH373287_140883	0	0
0	CHRUN_JH373287_192908	0	0
0	CHRUN_JH373288_142081	0	0
0	CHRUN_JH373288_86709	0	0
0	CHRUN_JH373288_98029	0	0
0	CHRUN_JH373292_32680	0	0
0	CHRUN_JH373292_63385	0	0
0	CHRUN_JH373293_136365	0	0
0	CHRUN_JH373293_145985	0	0
0	CHRUN_JH373295_121184	0	0
0	CHRUN_JH373295_138934	0	0
0	CHRUN_JH373295_143308	0	0
0	CHRUN_JH373296_103085	0	0
0	CHRUN_JH373296_1157	0	0
0	CHRUN_JH373296_116010	0	0
0	CHRUN_JH373296_137687	0	0
0	CHRUN_JH373296_14317	0	0
0	CHRUN_JH373296_143640	0	0
0	CHRUN_JH373296_2202	0	0
0	CHRUN_JH373296_32751	0	0
0	CHRUN_JH373296_3665	0	0
0	CHRUN_JH373296_41501	0	0
0	CHRUN_JH373296_50231	0	0
0	CHRUN_JH373296_59425	0	0
0	CHRUN_JH373296_72832	0	0
0	CHRUN_JH373296_84510	0	0
0	CHRUN_JH373297_103622	0	0
0	CHRUN_JH373297_110210	0	0
0	CHRUN_JH373297_11443	0	0
0	CHRUN_JH373297_128779	0	0
0	CHRUN_JH373297_134562	0	0
0	CHRUN_JH373297_135973	0	0
0	CHRUN_JH373297_29443	0	0
0	CHRUN_JH373297_35721	0	0
0	CHRUN_JH373297_42971	0	0
0	CHRUN_JH373297_84891	0	0
0	CHRUN_JH373297_92759	0	0
0	CHRUN_JH373297_9820	0	0
0	CHRUN_JH373298_12490	0	0
0	CHRUN_JH373298_26386	0	0
0	CHRUN_JH373299_62237	0	0
0	CHRUN_JH373300_39983	0	0
0	CHRUN_JH373300_84018	0	0
0	CHRUN_JH373301_1006	0	0
0	CHRUN_JH373301_118416	0	0
0	CHRUN_JH373311_110524	0	0
0	CHRUN_JH373311_18000	0	0
0	CHRUN_JH373311_27045	0	0
0	CHRUN_JH373311_49910	0	0
0	CHRUN_JH373311_507	0	0
0	CHRUN_JH373311_58240	0	0
0	CHRUN_JH373311_68358	0	0
0	CHRUN_JH373311_8692	0	0
0	CHRUN_JH373311_87481	0	0
0	CHRUN_JH373311_96339	0	0
0	CHRUN_JH373313_90167	0	0
0	CHRUN_JH373316_110716	0	0
0	CHRUN_JH373316_117776	0	0
0	CHRUN_JH373316_39622	0	0
0	CHRUN_JH373316_56424	0	0
0	CHRUN_JH373316_66985	0	0
0	CHRUN_JH373316_82363	0	0
0	CHRUN_JH373316_94060	0	0
0	CHRUN_JH373318_100185	0	0
0	CHRUN_JH373319_35326	0	0
0	CHRUN_JH373319_85676	0	0
0	CHRUN_JH373321_1810	0	0
0	CHRUN_JH373321_19631	0	0
0	CHRUN_JH373321_30885	0	0
0	CHRUN_JH373321_40421	0	0
0	CHRUN_JH373321_59288	0	0
0	CHRUN_JH373321_70523	0	0
0	CHRUN_JH373321_790	0	0
0	CHRUN_JH373321_80315	0	0
0	CHRUN_JH373321_8331	0	0
0	CHRUN_JH373321_93710	0	0
0	CHRUN_JH373321_95695	0	0
0	CHRUN_JH373335_171972	0	0
0	CHRUN_JH373336_12194	0	0
0	CHRUN_JH373336_179	0	0
0	CHRUN_JH373336_22003	0	0
0	CHRUN_JH373336_3127	0	0
0	CHRUN_JH373336_34086	0	0
0	CHRUN_JH373336_48419	0	0
0	CHRUN_JH373336_63744	0	0
0	CHRUN_JH373344_12054	0	0
0	CHRUN_JH373344_3569	0	0
0	CHRUN_JH373344_65791	0	0
0	CHRUN_JH373344_78080	0	0
0	CHRUN_JH373344_93433	0	0
0	CHRUN_JH373350_33247	0	0
0	CHRUN_JH373728_14109	0	0
0	CHRUN_JH373728_9186	0	0
0	CHRX_102106929	0	0
0	CHRX_111657419	0	0
0	CHRX_117709308	0	0
0	CHRX_11932105	0	0
0	CHRX_121014666	0	0
0	CHRX_1587682	0	0
0	CHRX_19196796	0	0
0	CHRX_225355	0	0
0	CHRX_256897	0	0
0	CHRX_32140635	0	0
0	CHRX_32274062	0	0
0	CHRX_35103789	0	0
0	CHRX_39764279	0	0
0	CHRX_54488953	0	0
0	CHRX_61322649	0	0
0	CHRX_61953266	0	0
0	CHRX_63459141	0	0
0	CHRX_64613462	0	0
0	CHRX_69026609	0	0
0	CHRX_69606647	0	0
0	CHRX_75692739	0	0
0	CHRX_77274040	0	0
0	CHRX_90244936	0	0
0	CHRX_95054107	0	0
0	CHRX_99520248	0	0
0	CHRY_100042	0	0
0	CHRY_100902	0	0
0	CHRY_101087	0	0
0	CHRY_108205	0	0
0	CHRY_113476	0	0
0	CHRY_116962	0	0
0	CHRY_118220	0	0
0	CHRY_118733	0	0
0	CHRY_1192830	0	0
0	CHRY_119499	0	0
0	CHRY_1198824	0	0
0	CHRY_12036	0	0
0	CHRY_121199	0	0
0	CHRY_12427	0	0
0	CHRY_128464	0	0
0	CHRY_13124	0	0
0	CHRY_135501	0	0
0	CHRY_13932	0	0
0	CHRY_141828	0	0
0	CHRY_146762	0	0
0	CHRY_148204	0	0
0	CHRY_15161	0	0
0	CHRY_152971	0	0
0	CHRY_15543	0	0
0	CHRY_16176	0	0
0	CHRY_163710	0	0
0	CHRY_166466	0	0
0	CHRY_168725	0	0
0	CHRY_169481	0	0
0	CHRY_169987	0	0
0	CHRY_172878	0	0
0	CHRY_176136	0	0
0	CHRY_179127	0	0
0	CHRY_179452	0	0
0	CHRY_182523	0	0
0	CHRY_185894	0	0
0	CHRY_186603	0	0
0	CHRY_189274	0	0
0	CHRY_19283	0	0
0	CHRY_194983	0	0
0	CHRY_198361	0	0
0	CHRY_198529	0	0
0	CHRY_201497	0	0
0	CHRY_203328	0	0
0	CHRY_209096	0	0
0	CHRY_217557	0	0
0	CHRY_224313	0	0
0	CHRY_22560	0	0
0	CHRY_228759	0	0
0	CHRY_232018	0	0
0	CHRY_233466	0	0
0	CHRY_236082	0	0
0	CHRY_236882	0	0
0	CHRY_238998	0	0
0	CHRY_240049	0	0
0	CHRY_241964	0	0
0	CHRY_247484	0	0
0	CHRY_251316	0	0
0	CHRY_251508	0	0
0	CHRY_259770	0	0
0	CHRY_260521	0	0
0	CHRY_262802	0	0
0	CHRY_263142	0	0
0	CHRY_265647	0	0
0	CHRY_26641	0	0
0	CHRY_266457	0	0
0	CHRY_26798	0	0
0	CHRY_274068	0	0
0	CHRY_274335	0	0
0	CHRY_275812	0	0
0	CHRY_277994	0	0
0	CHRY_286021	0	0
0	CHRY_292439	0	0
0	CHRY_29272	0	0
0	CHRY_294113	0	0
0	CHRY_294237	0	0
0	CHRY_29722	0	0
0	CHRY_299253	0	0
0	CHRY_304537	0	0
0	CHRY_307660	0	0
0	CHRY_310717	0	0
0	CHRY_311596	0	0
0	CHRY_314957	0	0
0	CHRY_315665	0	0
0	CHRY_321425	0	0
0	CHRY_32171	0	0
0	CHRY_323857	0	0
0	CHRY_32418	0	0
0	CHRY_326016	0	0
0	CHRY_33333	0	0
0	CHRY_337132	0	0
0	CHRY_33893	0	0
0	CHRY_342255	0	0
0	CHRY_344890	0	0
0	CHRY_345082	0	0
0	CHRY_346656	0	0
0	CHRY_352403	0	0
0	CHRY_355927	0	0
0	CHRY_359769	0	0
0	CHRY_36158	0	0
0	CHRY_36531	0	0
0	CHRY_372970	0	0
0	CHRY_373548	0	0
0	CHRY_385889	0	0
0	CHRY_388202	0	0
0	CHRY_391261	0	0
0	CHRY_392111	0	0
0	CHRY_394528	0	0
0	CHRY_420719	0	0
0	CHRY_422044	0	0
0	CHRY_425255	0	0
0	CHRY_42903	0	0
0	CHRY_43358	0	0
0	CHRY_438963	0	0
0	CHRY_448898	0	0
0	CHRY_450587	0	0
0	CHRY_453590	0	0
0	CHRY_46729	0	0
0	CHRY_471042	0	0
0	CHRY_471304	0	0
0	CHRY_471721	0	0
0	CHRY_474494	0	0
0	CHRY_475145	0	0
0	CHRY_476180	0	0
0	CHRY_480861	0	0
0	CHRY_48210	0	0
0	CHRY_482669	0	0
0	CHRY_489726	0	0
0	CHRY_493605	0	0
0	CHRY_498396	0	0
0	CHRY_499686	0	0
0	CHRY_50115	0	0
0	CHRY_511994	0	0
0	CHRY_514870	0	0
0	CHRY_522789	0	0
0	CHRY_532269	0	0
0	CHRY_535373	0	0
0	CHRY_537618	0	0
0	CHRY_541843	0	0
0	CHRY_542623	0	0
0	CHRY_544398	0	0
0	CHRY_54560	0	0
0	CHRY_549854	0	0
0	CHRY_564050	0	0
0	CHRY_564467	0	0
0	CHRY_56480	0	0
0	CHRY_572406	0	0
0	CHRY_572523	0	0
0	CHRY_573492	0	0
0	CHRY_57502	0	0
0	CHRY_579712	0	0
0	CHRY_58331	0	0
0	CHRY_585397	0	0
0	CHRY_591164	0	0
0	CHRY_597622	0	0
0	CHRY_600922	0	0
0	CHRY_603301	0	0
0	CHRY_607854	0	0
0	CHRY_61020	0	0
0	CHRY_612318	0	0
0	CHRY_616418	0	0
0	CHRY_621410	0	0
0	CHRY_622485	0	0
0	CHRY_622816	0	0
0	CHRY_62627	0	0
0	CHRY_634915	0	0
0	CHRY_639065	0	0
0	CHRY_642027	0	0
0	CHRY_645525	0	0
0	CHRY_64710	0	0
0	CHRY_654572	0	0
0	CHRY_656024	0	0
0	CHRY_659638	0	0
0	CHRY_668568	0	0
0	CHRY_679906	0	0
0	CHRY_683349	0	0
0	CHRY_686510	0	0
0	CHRY_693102	0	0
0	CHRY_700128	0	0
0	CHRY_701256	0	0
0	CHRY_704804	0	0
0	CHRY_708551	0	0
0	CHRY_71487	0	0
0	CHRY_715002	0	0
0	CHRY_721193	0	0
0	CHRY_722885	0	0
0	CHRY_729005	0	0
0	CHRY_731399	0	0
0	CHRY_734497	0	0
0	CHRY_748916	0	0
0	CHRY_75123	0	0
0	CHRY_753142	0	0
0	CHRY_75418	0	0
0	CHRY_757641	0	0
0	CHRY_760914	0	0
0	CHRY_765986	0	0
0	CHRY_771672	0	0
0	CHRY_787208	0	0
0	CHRY_78909	0	0
0	CHRY_789348	0	0
0	CHRY_794680	0	0
0	CHRY_800372	0	0
0	CHRY_808119	0	0
0	CHRY_810564	0	0
0	CHRY_814841	0	0
0	CHRY_81543	0	0
0	CHRY_816438	0	0
0	CHRY_81926	0	0
0	CHRY_820186	0	0
0	CHRY_823005	0	0
0	CHRY_829728	0	0
0	CHRY_835899	0	0
0	CHRY_837038	0	0
0	CHRY_838111	0	0
0	CHRY_83987	0	0
0	CHRY_84752	0	0
0	CHRY_848020	0	0
0	CHRY_851936	0	0
0	CHRY_85425	0	0
0	CHRY_861398	0	0
0	CHRY_872241	0	0
0	CHRY_873738	0	0
0	CHRY_87772	0	0
0	CHRY_893350	0	0
0	CHRY_901098	0	0
0	CHRY_901679	0	0
0	CHRY_911132	0	0
0	CHRY_913930	0	0
0	CHRY_916389	0	0
0	CHRY_91939	0	0
0	CHRY_92313	0	0
0	CHRY_930275	0	0
0	CHRY_944425	0	0
0	CHRY_950198	0	0
0	CHRY_957820	0	0
0	CHRY_961476	0	0
0	CHRY_963397	0	0
0	CHRY_964687	0	0
0	CHRY_96682	0	0
0	CHRY_982082	0	0
0	CHRY_986172	0	0
0	CHRY_99413	0	0
0	CHRY_99540	0	0
0	CHRY_9959	0	0
0	G1169F10S211	0	0
0	G1325F22S275	0	0
0	G1417F44S141	0	0
0	G1672F48S157	0	0
0	G1688F56S156	0	0
0	G1783F1S96	0	0
0	G1808F6S265	0	0
0	G1828F11S338	0	0
0	G2324F34S321	0	0
0	G2347F2S197	0	0
0	G246F1S175	0	0
0	G315F33S162	0	0
0	G405F9S74	0	0
0	G409F20S151	0	0
0	G428F4S184	0	0
0	G538F3S225	0	0
0	G553F17S308	0	0
0	G70F29S111	0	0
0	G718F34S56	0	0
0	G800F3S155	0	0
0	TIGRP2P10010_RS9253100	0	0
0	TIGRP2P101500_RS8829458	0	0
0	TIGRP2P104358_RS9186492	0	0
0	TIGRP2P105971_RS8398098	0	0
0	TIGRP2P107604_RS8885113	0	0
0	TIGRP2P109014_RS8798943	0	0
0	TIGRP2P111674_RS8675882	0	0
0	TIGRP2P114335_RS9168604	0	0
0	TIGRP2P115903_RS8536601	0	0
0	TIGRP2P116260_RS8493663	0	0
0	TIGRP2P120547_RS9103049	0	0
0	TIGRP2P121538_RS9055860	0	0
0	TIGRP2P122763_RS8687622	0	0
0	TIGRP2P124408_RS9028250	0	0
0	TIGRP2P125852_RS9045688	0	0
0	TIGRP2P128574_RS8428971	0	0
0	TIGRP2P131248_RS8608563	0	0
0	TIGRP2P131891_RS8635795	0	0
0	TIGRP2P132007_RS8623252	0	0
0	TIGRP2P133719_RS8613199	0	0
0	TIGRP2P133788_RS8544082	0	0
0	TIGRP2P134071_RS8534107	0	0
0	TIGRP2P134133_RS8946932	0	0
0	TIGRP2P134340_RS9026916	0	0
0	TIGRP2P134476_RS9030413	0	0
0	TIGRP2P13458_RS8984176	0	0
0	TIGRP2P13469_RS8943789	0	0
0	TIGRP2P134917_RS8450925	0	0
0	TIGRP2P134938_RS9017145	0	0
0	TIGRP2P135233_RS8691844	0	0
0	TIGRP2P135560_RS9049382	0	0
0	TIGRP2P135661_RS8908060	0	0
0	TIGRP2P135662_RS9105429	0	0
0	TIGRP2P135713_RS8570138	0	0
0	TIGRP2P137088_RS8647274	0	0
0	TIGRP2P137174_RS8683535	0	0
0	TIGRP2P137311_RS8467355	0	0
0	TIGRP2P13745_RS8709718	0	0
0	TIGRP2P137703_RS9243359	0	0
0	TIGRP2P138593_RS8460308	0	0
0	TIGRP2P14029_RS8774732	0	0
0	TIGRP2P14065_RS8511701	0	0
0	TIGRP2P14119_RS8989048	0	0
0	TIGRP2P14223_RS9028202	0	0
0	TIGRP2P142981_RS8561287	0	0
0	TIGRP2P143192_RS8550018	0	0
0	TIGRP2P143627_RS8771715	0	0
0	TIGRP2P144560_RS8818144	0	0
0	TIGRP2P144751_RS8545418	0	0
0	TIGRP2P145070_RS8801859	0	0
0	TIGRP2P145392_RS9253708	0	0
0	TIGRP2P146310_RS9227582	0	0
0	TIGRP2P146769_RS8798895	0	0
0	TIGRP2P14798_RS8477720	0	0
0	TIGRP2P149896_RS8490944	0	0
0	TIGRP2P150039_RS8663792	0	0
0	TIGRP2P150045_RS8641846	0	0
0	TIGRP2P15152_RS8537882	0	0
0	TIGRP2P15299_RS9172233	0	0
0	TIGRP2P158451_RS9045735	0	0
0	TIGRP2P162504_RS9195184	0	0
0	TIGRP2P167341_RS8848615	0	0
0	TIGRP2P171160_RS8886547	0	0
0	TIGRP2P174132_RS8593338	0	0
0	TIGRP2P174174_RS8910581	0	0
0	TIGRP2P175849_RS8674285	0	0
0	TIGRP2P175_RS8671583	0	0
0	TIGRP2P176710_RS8942986	0	0
0	TIGRP2P177076_RS9056081	0	0
0	TIGRP2P180888_RS8541241	0	0
0	TIGRP2P182840_RS8933923	0	0
0	TIGRP2P183458_RS8504132	0	0
0	TIGRP2P186284_RS8915895	0	0
0	TIGRP2P193905_RS8584431	0	0
0	TIGRP2P193947_RS8980758	0	0
0	TIGRP2P194214_RS8598513	0	0
0	TIGRP2P195352_RS8573740	0	0
0	TIGRP2P195377_RS8493429	0	0
0	TIGRP2P195679_RS8552048	0	0
0	TIGRP2P196667_RS9060266	0	0
0	TIGRP2P196829_RS8448281	0	0
0	TIGRP2P200881_RS8780884	0	0
0	TIGRP2P201488_RS9163190	0	0
0	TIGRP2P20161_RS9242004	0	0
0	TIGRP2P203646_RS8719774	0	0
0	TIGRP2P208399_RS8525833	0	0
0	TIGRP2P208422_RS9236699	0	0
0	TIGRP2P210441_RS8779037	0	0
0	TIGRP2P210892_RS8852540	0	0
0	TIGRP2P213288_RS8856308	0	0
[truncated: 218,853 more rows]
