# Supplementary material for: NME5 frameshift variant in Alaskan Malamutes with primary ciliary dyskinesia
Source: PLoS Genet. 2019 Sep 3;15(9):e1008378. doi: 10.1371/journal.pgen.1008378 (PMC6743793; doi:10.1371/journal.pgen.1008378)
Supplement: S1 Table — (XLSX) [file pgen.1008378.s002.xlsx]

## Sheet: Combined LinkageHomozygosity
S1 Table. Genome regions that were linked and homozygous in the two Swiss cases (intersection between linked and homozygous intervals).
Chromosome	Start	Stop	Marker Start	Marker Stop	Size (bp)
2	59259316	60922762	BICF2P531807	BICF2S23151930	1663447
8	15089084	16388065	BICF2P925661	BICF2P699414	1298982
8	32351907	33947626	TIGRP2P112018_RS8603383	BICF2P649612	1595720
8	36686297	38987429	BICF2P905553	BICF2P447284	2301133
8	54110339	61971444	BICF2P955435	BICF2P266777	7861106
10	43041716	44363109	BICF2P516844	BICF2S23249786	1321394
10	46793005	64068682	CHR10_46793005	BICF2S23053109	17275678
11	12921838	31192544	BICF2G630292831	BICF2S23615280	18270707
11	55470482	56220419	CHR11_55470482	BICF2S22925528	749938
11	57501032	62485050	BICF2G630301874	BICF2P816294	4984019
20	19904842	21870155	BICF2G630232232	CHR20_21870155	1965314
20	21873532	24691522	CHR20_21873532	BICF2P1170561	2817991
20	27476119	58114749	BICF2P331155	BICF2G630444785	30638631
25	19019332	22848427	CHR25_19019332	BICF2P1166727	3829096
25	44656345	46528397	BICF2P106650	BICF2G630160775	1872053
28	19941815	22116413	BICF2G630270648	BICF2S23447609	2174599
28	25240166	34496628	BICF2G630267265	BICF2G630264978	9256463
30	34061611	37758489	BICF2P1240545	TIGRP2P373934_RS9173752	3696879
30	38511448	40185873	CHR30_38511448	TIGRP2P374706_RS9029843	1674426
36	14740840	17293169	BICF2P1309895	BICF2G630761782	2552330
				Total	117799906

## Sheet: Linkage Analysis
S1 Table. Linked genome regions ≥ 1 Mb that showed positive LOD scores in the Swiss family.
Linkage analysis in family with 2 PCD affected and 4 non-affected offspring
Chromosome	Start	Stop	SNP Start	SNP Stop	Size (bp)	Maximum LOD Score	Alpha
2	58495742	62977478	BICF2P1005289	BICF2P1016970	4481737	1.0681	1
3	11067426	20162588	BICF2P604997	BICF2S23136277	9095163	1.1016	1
7	65015830	74056239	BICF2G63083318	BICF2S23240339	9040410	1.1016	1
8	8474188	61971444	BICF2P1067707	BICF2P266777	53497257	1.1016	1
10	38291618	64068682	BICF2G630487060	BICF2S23053109	25777065	1.1016	1
11	12893624	31192544	BICF2P246271	BICF2S23615280	18298921	1.1016	1
11	55470482	62137233	CHR11_55470482	BICF2G630306243	6666752	1.1013	1
13	1	42349290		TIGRP2P178075_RS9183471	42349290	1.1016	1
15	37833749	48199079	BICF2P167186	BICF2S23537114	10365331	1.1016	1
20	19904842	21870155	BICF2G630232232	CHR20_21870155	1965314	1.1016	1
20	21873532	58134056	CHR20_21873532		36260525	1.1016	1
25	1	39585877		BICF2S23616817	39585877	1.1016	1
25	44641907	49858329	TIGRP2P332210_RS8704149	BICF2G630156984	5216423	1.1016	1
28	16239099	22362974	BICF2G630273280	BICF2S22947252	6123876	1.1016	1
28	24434855	34513379	BICF2S2336816	BICF2G630264968	10078525	1.1016	1
30	30759557	40214260	CHR30_30759557		9454704	1.1016	1
33	16738013	21660955	CHR33_16738013	BICF2P146569	4922943	1.1016	1
36	7617683	11418166	BICF2G630763794	BICF2P1207336	3800484	1.1016	1
36	11598920	30810995	BICF2P530486		19212076	1.1016	1
37	1	2797494		BICF2S23444914	2797494	0.977	1
		Total			318990167

## Sheet: Homozygosity Analysis
S1 Table. Homozygosity data of two PCD cases (output from plink software)
	POOL	FID	IID	PHE	CHR	SNP1	SNP2	BP1	BP2	KB	NSNP	NSIM	GRP
	S1	Fam_1	AM018	2	1	CHR1_70340701	BICF2P1273496	70340701	74651734	4311.03	340	1	1*
	S1	Fam_1	AM019	2	1	BICF2P367464	BICF2P696631	58923384	90065696	31142.3	2612	1	1
	S1	CON	2	02:00:00	1	CHR1_70340701	BICF2P1273496	70340701	74651734	4311.03	340	NA	NA
	S1	UNION	2	02:00:00	1	BICF2P367464	BICF2P696631	58923384	90065696	31142.3	2612	NA	NA
	S2	Fam_1	AM018	2	1	BICF2S229285	BICF2G630792864	76914749	81057038	4142.29	327	1	1*
	S2	Fam_1	AM019	2	1	BICF2P367464	BICF2P696631	58923384	90065696	31142.3	2612	1	1
	S2	CON	2	02:00:00	1	BICF2S229285	BICF2G630792864	76914749	81057038	4142.29	327	NA	NA
	S2	UNION	2	02:00:00	1	BICF2P367464	BICF2P696631	58923384	90065696	31142.3	2612	NA	NA
	S3	Fam_1	AM018	2	2	BICF2G630787454	BICF2G630784549	30687	4787304	4756.62	306	1	1*
	S3	Fam_1	AM019	2	2	BICF2G630787454	BICF2G630784549	30687	4787304	4756.62	306	1	1
	S3	CON	2	02:00:00	2	BICF2G630787454	BICF2G630784549	30687	4787304	4756.62	306	NA	NA
	S3	UNION	2	02:00:00	2	BICF2G630787454	BICF2G630784549	30687	4787304	4756.62	306	NA	NA
	S4	Fam_1	AM018	2	2	CHR2_6112684	BICF2P329222	6112684	12230658	6117.98	512	1	1*
	S4	Fam_1	AM019	2	2	CHR2_6112684	BICF2P1249552	6112684	12002367	5889.68	490	1	1
	S4	CON	2	02:00:00	2	CHR2_6112684	BICF2P1249552	6112684	12002367	5889.68	490	NA	NA
	S4	UNION	2	02:00:00	2	CHR2_6112684	BICF2P329222	6112684	12230658	6117.98	512	NA	NA
	S5	Fam_1	AM018	2	2	CHR2_18467570	BICF2P460597	18467570	20310829	1843.26	169	1	1*
	S5	Fam_1	AM019	2	2	CHR2_18467570	BICF2P460597	18467570	20310829	1843.26	169	1	1
	S5	CON	2	02:00:00	2	CHR2_18467570	BICF2P460597	18467570	20310829	1843.26	169	NA	NA
	S5	UNION	2	02:00:00	2	CHR2_18467570	BICF2P460597	18467570	20310829	1843.26	169	NA	NA
	S6	Fam_1	AM018	2	2	BICF2P742774	BICF2P938331	32226505	33527077	1300.57	103	1	1*
	S6	Fam_1	AM019	2	2	BICF2P742774	BICF2P938331	32226505	33527077	1300.57	103	1	1
	S6	CON	2	02:00:00	2	BICF2P742774	BICF2P938331	32226505	33527077	1300.57	103	NA	NA
	S6	UNION	2	02:00:00	2	BICF2P742774	BICF2P938331	32226505	33527077	1300.57	103	NA	NA
	S7	Fam_1	AM018	2	2	BICF2P531807	BICF2S23151930	59259316	60922762	1663.45	160	1	1*
	S7	Fam_1	AM019	2	2	BICF2P531807	BICF2S23151930	59259316	60922762	1663.45	160	1	1
	S7	CON	2	02:00:00	2	BICF2P531807	BICF2S23151930	59259316	60922762	1663.45	160	NA	NA
	S7	UNION	2	02:00:00	2	BICF2P531807	BICF2S23151930	59259316	60922762	1663.45	160	NA	NA
	S8	Fam_1	AM018	2	3	BICF2P913573	TIGRP2P46946_RS8985656	51984279	56388591	4404.31	484	1	1*
	S8	Fam_1	AM019	2	3	BICF2S2359863	TIGRP2P46946_RS8985656	44481635	56388591	11907	1152	1	1
	S8	CON	2	02:00:00	3	BICF2P913573	TIGRP2P46946_RS8985656	51984279	56388591	4404.31	484	NA	NA
	S8	UNION	2	02:00:00	3	BICF2S2359863	TIGRP2P46946_RS8985656	44481635	56388591	11907	1152	NA	NA
	S9	Fam_1	AM018	2	3	BICF2P314519	BICF2G630344441	58292986	60179529	1886.54	197	1	1*
	S9	Fam_1	AM019	2	3	BICF2P314519	BICF2S23147347	58292986	61280505	2987.52	326	1	1
	S9	CON	2	02:00:00	3	BICF2P314519	BICF2G630344441	58292986	60179529	1886.54	197	NA	NA
	S9	UNION	2	02:00:00	3	BICF2P314519	BICF2S23147347	58292986	61280505	2987.52	326	NA	NA
	S10	Fam_1	AM018	2	3	CHR3_70236222	BICF2S23034985	70236222	71590488	1354.27	121	1	1*
	S10	Fam_1	AM019	2	3	BICF2G630345921	TIGRP2P51338_RS9018373	67269820	70780751	3510.93	326	1	1
	S10	CON	2	02:00:00	3	CHR3_70236222	TIGRP2P51338_RS9018373	70236222	70780751	544.53	40	NA	NA
	S10	UNION	2	02:00:00	3	BICF2G630345921	BICF2S23034985	67269820	71590488	4320.67	407	NA	NA
	S11	Fam_1	AM018	2	3	BICF2G630349439	BICF2S23522632	73916752	79910312	5993.56	560	1	1*
	S11	Fam_1	AM019	2	3	BICF2G630349439	BICF2S23522632	73916752	79910312	5993.56	560	1	1
	S11	CON	2	02:00:00	3	BICF2G630349439	BICF2S23522632	73916752	79910312	5993.56	560	NA	NA
	S11	UNION	2	02:00:00	3	BICF2G630349439	BICF2S23522632	73916752	79910312	5993.56	560	NA	NA
	S12	Fam_1	AM018	2	4	CHR4_15210908	BICF2S23628875	15210908	16454884	1243.98	107	0	1*
	S12	Fam_1	AM019	2	4	BICF2P1188704	BICF2P750308	14085636	20856623	6770.99	589	0	2*
	S12	CON	2	02:00:00	4	CHR4_15210908	BICF2S23628875	15210908	16454884	1243.98	107	NA	NA
	S12	UNION	2	02:00:00	4	BICF2P1188704	BICF2P750308	14085636	20856623	6770.99	589	NA	NA
	S13	Fam_1	AM018	2	4	BICF2G630172959	BICF2P1413231	78409112	80941821	2532.71	210	1	1*
	S13	Fam_1	AM019	2	4	BICF2G630175257	BICF2P933	80869065	83379944	2510.88	226	1	1
	S13	CON	2	02:00:00	4	BICF2G630175257	BICF2P1413231	80869065	80941821	72.757	6	NA	NA
	S13	UNION	2	02:00:00	4	BICF2G630172959	BICF2P933	78409112	83379944	4970.83	430	NA	NA
	S14	Fam_1	AM018	2	5	BICF2P692633	BICF2P338628	31678712	32761568	1082.86	122	1	1*
	S14	Fam_1	AM019	2	5	CHR5_11283205	BICF2P978445	11283205	62785245	51502	5187	1	1
	S14	CON	2	02:00:00	5	BICF2P692633	BICF2P338628	31678712	32761568	1082.86	122	NA	NA
	S14	UNION	2	02:00:00	5	CHR5_11283205	BICF2P978445	11283205	62785245	51502	5187	NA	NA
	S15	Fam_1	AM018	2	5	CHR5_32947229	BICF2G630183781	32947229	34062036	1114.81	120	1	1*
	S15	Fam_1	AM019	2	5	CHR5_11283205	BICF2P978445	11283205	62785245	51502	5187	1	1
	S15	CON	2	02:00:00	5	CHR5_32947229	BICF2G630183781	32947229	34062036	1114.81	120	NA	NA
	S15	UNION	2	02:00:00	5	CHR5_11283205	BICF2P978445	11283205	62785245	51502	5187	NA	NA
	S16	Fam_1	AM018	2	5	BICF2P1389814	BICF2P43154	49762913	59704170	9941.26	1035	0	1*
	S16	Fam_1	AM019	2	5	CHR5_11283205	BICF2P978445	11283205	62785245	51502	5187	0	2*
	S16	CON	2	02:00:00	5	BICF2P1389814	BICF2P43154	49762913	59704170	9941.26	1035	NA	NA
	S16	UNION	2	02:00:00	5	CHR5_11283205	BICF2P978445	11283205	62785245	51502	5187	NA	NA
	S17	Fam_1	AM018	2	5	BICF2P479520	BICF2P1457235	76386419	77451149	1064.73	125	1	1*
	S17	Fam_1	AM019	2	5	BICF2P573955	CHR5_78463300	75492008	78463301	2971.29	312	1	1
	S17	CON	2	02:00:00	5	BICF2P479520	BICF2P1457235	76386419	77451149	1064.73	125	NA	NA
	S17	UNION	2	02:00:00	5	BICF2P573955	CHR5_78463300	75492008	78463301	2971.29	312	NA	NA
	S18	Fam_1	AM018	2	5	BICF2P331153	BICF2G630237207	85210336	86445305	1234.97	113	1	1*
	S18	Fam_1	AM019	2	5	BICF2P331153	BICF2P417303	85210336	88344922	3134.59	287	1	1
	S18	CON	2	02:00:00	5	BICF2P331153	BICF2G630237207	85210336	86445305	1234.97	113	NA	NA
	S18	UNION	2	02:00:00	5	BICF2P331153	BICF2P417303	85210336	88344922	3134.59	287	NA	NA
	S19	Fam_1	AM018	2	6	CHR6_55915595	BICF2P291934	55915595	57168347	1252.75	122	1	1*
	S19	Fam_1	AM019	2	6	BICF2G630586426	TIGRP2P87221_RS8541897	28274142	60597185	32323	3045	1	1
	S19	CON	2	02:00:00	6	CHR6_55915595	BICF2P291934	55915595	57168347	1252.75	122	NA	NA
	S19	UNION	2	02:00:00	6	BICF2G630586426	TIGRP2P87221_RS8541897	28274142	60597185	32323	3045	NA	NA
	S20	Fam_1	AM018	2	7	BICF2S2336345	CHR7_8335180	416	8335180	8334.76	838	1	1*
	S20	Fam_1	AM019	2	7	BICF2S2336345	CHR7_6923423	416	6923423	6923.01	698	1	1
	S20	CON	2	02:00:00	7	BICF2S2336345	CHR7_6923423	416	6923423	6923.01	698	NA	NA
	S20	UNION	2	02:00:00	7	BICF2S2336345	CHR7_8335180	416	8335180	8334.76	838	NA	NA
	S21	Fam_1	AM018	2	8	BICF2P925661	BICF2P699414	15089084	16388065	1298.98	106	1	1*
	S21	Fam_1	AM019	2	8	BICF2P925661	BICF2P699414	15089084	16388065	1298.98	106	1	1
	S21	CON	2	02:00:00	8	BICF2P925661	BICF2P699414	15089084	16388065	1298.98	106	NA	NA
	S21	UNION	2	02:00:00	8	BICF2P925661	BICF2P699414	15089084	16388065	1298.98	106	NA	NA
	S22	Fam_1	AM018	2	8	TIGRP2P112018_RS8603383	BICF2P649612	32351907	33947626	1595.72	134	1	1*
	S22	Fam_1	AM019	2	8	TIGRP2P112018_RS8603383	BICF2P649612	32351907	33947626	1595.72	134	1	1
	S22	CON	2	02:00:00	8	TIGRP2P112018_RS8603383	BICF2P649612	32351907	33947626	1595.72	134	NA	NA
	S22	UNION	2	02:00:00	8	TIGRP2P112018_RS8603383	BICF2P649612	32351907	33947626	1595.72	134	NA	NA
	S23	Fam_1	AM018	2	8	BICF2P905553	BICF2P447284	36686297	38987429	2301.13	196	1	1*
	S23	Fam_1	AM019	2	8	BICF2P905553	BICF2P447284	36686297	38987429	2301.13	196	1	1
	S23	CON	2	02:00:00	8	BICF2P905553	BICF2P447284	36686297	38987429	2301.13	196	NA	NA
	S23	UNION	2	02:00:00	8	BICF2P905553	BICF2P447284	36686297	38987429	2301.13	196	NA	NA
	S24	Fam_1	AM018	2	8	BICF2P955435	BICF2P467999	54110339	65769842	11659.5	1049	1	1*
	S24	Fam_1	AM019	2	8	BICF2P955435	BICF2P882343	54110339	74312002	20201.7	1804	1	1
	S24	CON	2	02:00:00	8	BICF2P955435	BICF2P467999	54110339	65769842	11659.5	1049	NA	NA
	S24	UNION	2	02:00:00	8	BICF2P955435	BICF2P882343	54110339	74312002	20201.7	1804	NA	NA
	S25	Fam_1	AM018	2	8	BICF2P908450	BICF2P882343	69678728	74312002	4633.27	401	1	1*
	S25	Fam_1	AM019	2	8	BICF2P955435	BICF2P882343	54110339	74312002	20201.7	1804	1	1
	S25	CON	2	02:00:00	8	BICF2P908450	BICF2P882343	69678728	74312002	4633.27	401	NA	NA
	S25	UNION	2	02:00:00	8	BICF2P955435	BICF2P882343	54110339	74312002	20201.7	1804	NA	NA
	S26	Fam_1	AM018	2	9	BICF2P67517	TIGRP2P130554_RS8779530	30222466	51570971	21348.5	2338	1	1*
	S26	Fam_1	AM019	2	9	BICF2S23412500	TIGRP2P130554_RS8779530	18192648	51570971	33378.3	3627	1	1
	S26	CON	2	02:00:00	9	BICF2P67517	TIGRP2P130554_RS8779530	30222466	51570971	21348.5	2338	NA	NA
	S26	UNION	2	02:00:00	9	BICF2S23412500	TIGRP2P130554_RS8779530	18192648	51570971	33378.3	3627	NA	NA
	S27	Fam_1	AM018	2	9	CHR9_55930118	BICF2G630475569	55930118	57748917	1818.8	176	1	1*
	S27	Fam_1	AM019	2	9	CHR9_55930118	BICF2G630475569	55930118	57748917	1818.8	176	1	1
	S27	CON	2	02:00:00	9	CHR9_55930118	BICF2G630475569	55930118	57748917	1818.8	176	NA	NA
	S27	UNION	2	02:00:00	9	CHR9_55930118	BICF2G630475569	55930118	57748917	1818.8	176	NA	NA
	S28	Fam_1	AM018	2	10	BICF2P516844	BICF2S23249786	43041716	44363109	1321.39	126	1	1*
	S28	Fam_1	AM019	2	10	BICF2P516844	BICF2S23249786	43041716	44363109	1321.39	126	1	1
	S28	CON	2	02:00:00	10	BICF2P516844	BICF2S23249786	43041716	44363109	1321.39	126	NA	NA
	S28	UNION	2	02:00:00	10	BICF2P516844	BICF2S23249786	43041716	44363109	1321.39	126	NA	NA
	S29	Fam_1	AM018	2	10	CHR10_46793005	BICF2P867718	46793005	67897885	21104.9	1867	1	1*
	S29	Fam_1	AM019	2	10	CHR10_46793005	BICF2G630494111	46793005	69329337	22536.3	2048	1	1
	S29	CON	2	02:00:00	10	CHR10_46793005	BICF2P867718	46793005	67897885	21104.9	1867	NA	NA
	S29	UNION	2	02:00:00	10	CHR10_46793005	BICF2G630494111	46793005	69329337	22536.3	2048	NA	NA
	S30	Fam_1	AM018	2	11	BICF2G630292831	BICF2S2358332	12921838	34425200	21503.4	1854	1	1*
	S30	Fam_1	AM019	2	11	CHRUN_JH373300_107533	BICF2P298512	34058	31232755	31198.7	2499	1	1
	S30	CON	2	02:00:00	11	BICF2G630292831	BICF2P298512	12921838	31232755	18310.9	1613	NA	NA
	S30	UNION	2	02:00:00	11	CHRUN_JH373300_107533	BICF2S2358332	34058	34425200	34391.1	2740	NA	NA
	S31	Fam_1	AM018	2	11	BICF2G630292831	BICF2S2358332	12921838	34425200	21503.4	1854	1	1*
	S31	Fam_1	AM019	2	11	BICF2P135361	BICF2S22925528	34349086	56220419	21871.3	1865	1	1
	S31	CON	2	02:00:00	11	BICF2P135361	BICF2S2358332	34349086	34425200	76.115	6	NA	NA
	S31	UNION	2	02:00:00	11	BICF2G630292831	BICF2S22925528	12921838	56220419	43298.6	3713	NA	NA
	S32	Fam_1	AM018	2	11	BICF2S23018721	CHR11_52633418	47868712	52633418	4764.71	402	1	1*
	S32	Fam_1	AM019	2	11	BICF2P135361	BICF2S22925528	34349086	56220419	21871.3	1865	1	1
	S32	CON	2	02:00:00	11	BICF2S23018721	CHR11_52633418	47868712	52633418	4764.71	402	NA	NA
	S32	UNION	2	02:00:00	11	BICF2P135361	BICF2S22925528	34349086	56220419	21871.3	1865	NA	NA
	S33	Fam_1	AM018	2	11	BICF2P1248770	BICF2S22925528	53137722	56220419	3082.7	318	1	1*
	S33	Fam_1	AM019	2	11	BICF2P135361	BICF2S22925528	34349086	56220419	21871.3	1865	1	1
	S33	CON	2	02:00:00	11	BICF2P1248770	BICF2S22925528	53137722	56220419	3082.7	318	NA	NA
	S33	UNION	2	02:00:00	11	BICF2P135361	BICF2S22925528	34349086	56220419	21871.3	1865	NA	NA
	S34	Fam_1	AM018	2	11	BICF2G630301874	BICF2P816294	57501032	62485050	4984.02	500	1	1*
	S34	Fam_1	AM019	2	11	BICF2G630301874	BICF2P816294	57501032	62485050	4984.02	500	1	1
	S34	CON	2	02:00:00	11	BICF2G630301874	BICF2P816294	57501032	62485050	4984.02	500	NA	NA
	S34	UNION	2	02:00:00	11	BICF2G630301874	BICF2P816294	57501032	62485050	4984.02	500	NA	NA
	S35	Fam_1	AM018	2	12	BICF2P224197	BICF2S23234423	30946477	33909719	2963.24	248	1	1*
	S35	Fam_1	AM019	2	12	BICF2P224197	BICF2S23234423	30946477	33909719	2963.24	248	1	1
	S35	CON	2	02:00:00	12	BICF2P224197	BICF2S23234423	30946477	33909719	2963.24	248	NA	NA
	S35	UNION	2	02:00:00	12	BICF2P224197	BICF2S23234423	30946477	33909719	2963.24	248	NA	NA
	S36	Fam_1	AM018	2	12	BICF2S23338028	BICF2P900422	35480933	36748618	1267.69	108	1	1*
	S36	Fam_1	AM019	2	12	BICF2S23338028	BICF2P900422	35480933	36748618	1267.69	108	1	1
	S36	CON	2	02:00:00	12	BICF2S23338028	BICF2P900422	35480933	36748618	1267.69	108	NA	NA
	S36	UNION	2	02:00:00	12	BICF2S23338028	BICF2P900422	35480933	36748618	1267.69	108	NA	NA
	S37	Fam_1	AM018	2	12	CHR12_54772134	TIGRP2P169407_RS9175492	54772134	57017708	2245.57	199	1	1*
	S37	Fam_1	AM019	2	12	CHR12_54772134	TIGRP2P169407_RS9175492	54772134	57017708	2245.57	199	1	1
	S37	CON	2	02:00:00	12	CHR12_54772134	TIGRP2P169407_RS9175492	54772134	57017708	2245.57	199	NA	NA
	S37	UNION	2	02:00:00	12	CHR12_54772134	TIGRP2P169407_RS9175492	54772134	57017708	2245.57	199	NA	NA
	S38	Fam_1	AM018	2	14	BICF2P1241431	BICF2P719954	2981896	4270997	1289.1	119	1	1*
	S38	Fam_1	AM019	2	14	BICF2G630707245	BICF2S23756180	46484	16237394	16190.9	1363	1	1
	S38	CON	2	02:00:00	14	BICF2P1241431	BICF2P719954	2981896	4270997	1289.1	119	NA	NA
	S38	UNION	2	02:00:00	14	BICF2G630707245	BICF2S23756180	46484	16237394	16190.9	1363	NA	NA
	S39	Fam_1	AM018	2	14	BICF2G630519674	BICF2G630520170	7980405	9342975	1362.57	126	1	1*
	S39	Fam_1	AM019	2	14	BICF2G630707245	BICF2S23756180	46484	16237394	16190.9	1363	1	1
	S39	CON	2	02:00:00	14	BICF2G630519674	BICF2G630520170	7980405	9342975	1362.57	126	NA	NA
	S39	UNION	2	02:00:00	14	BICF2G630707245	BICF2S23756180	46484	16237394	16190.9	1363	NA	NA
	S40	Fam_1	AM018	2	14	TIGRP2P193984_RS8549506	BICF2P21681	49446359	52082915	2636.56	217	1	1*
	S40	Fam_1	AM019	2	14	BICF2P195450	BICF2S23113938	51680723	53780247	2099.53	174	1	1
	S40	CON	2	02:00:00	14	BICF2P195450	BICF2P21681	51680723	52082915	402.193	40	NA	NA
	S40	UNION	2	02:00:00	14	TIGRP2P193984_RS8549506	BICF2S23113938	49446359	53780247	4333.89	351	NA	NA
	S41	Fam_1	AM018	2	15	BICF2S23147143	BICF2G630444462	5291753	7748180	2456.43	200	1	1*
	S41	Fam_1	AM019	2	15	BICF2S23147143	BICF2G630444462	5291753	7748180	2456.43	200	1	1
	S41	CON	2	02:00:00	15	BICF2S23147143	BICF2G630444462	5291753	7748180	2456.43	200	NA	NA
	S41	UNION	2	02:00:00	15	BICF2S23147143	BICF2G630444462	5291753	7748180	2456.43	200	NA	NA
	S42	Fam_1	AM018	2	15	CHR15_35091005	BICF2S23261152	35091005	37312626	2221.62	195	1	1*
	S42	Fam_1	AM019	2	15	BICF2G630434564	BICF2S23261152	27661026	37312626	9651.6	844	1	1
	S42	CON	2	02:00:00	15	CHR15_35091005	BICF2S23261152	35091005	37312626	2221.62	195	NA	NA
	S42	UNION	2	02:00:00	15	BICF2G630434564	BICF2S23261152	27661026	37312626	9651.6	844	NA	NA
	S43	Fam_1	AM018	2	16	BICF2P661778	BICF2G630115216	32989810	34393281	1403.47	122	1	1*
	S43	Fam_1	AM019	2	16	BICF2P872366	BICF2P793277	29719536	42051299	12331.8	1118	1	1
	S43	CON	2	02:00:00	16	BICF2P661778	BICF2G630115216	32989810	34393281	1403.47	122	NA	NA
	S43	UNION	2	02:00:00	16	BICF2P872366	BICF2P793277	29719536	42051299	12331.8	1118	NA	NA
	S44	Fam_1	AM018	2	16	BICF2G630814940	BICF2G630816284	47413483	48621439	1207.96	108	1	1*
	S44	Fam_1	AM019	2	16	BICF2P756045	BICF2G630816284	45794910	48621439	2826.53	285	1	1
	S44	CON	2	02:00:00	16	BICF2G630814940	BICF2G630816284	47413483	48621439	1207.96	108	NA	NA
	S44	UNION	2	02:00:00	16	BICF2P756045	BICF2G630816284	45794910	48621439	2826.53	285	NA	NA
	S45	Fam_1	AM018	2	17	BICF2G630285048	BICF2P170109	53941404	58667154	4725.75	476	1	1*
	S45	Fam_1	AM019	2	17	BICF2G630201494	BICF2P1353330	51089046	55288172	4199.13	452	1	1
	S45	CON	2	02:00:00	17	BICF2G630285048	BICF2P1353330	53941404	55288172	1346.77	170	NA	NA
	S45	UNION	2	02:00:00	17	BICF2G630201494	BICF2P170109	51089046	58667154	7578.11	758	NA	NA
	S46	Fam_1	AM018	2	17	BICF2G630285048	BICF2P170109	53941404	58667154	4725.75	476	1	1*
	S46	Fam_1	AM019	2	17	BICF2S22942892	BICF2S23755960	58116665	64281982	6165.32	619	1	1
	S46	CON	2	02:00:00	17	BICF2S22942892	BICF2P170109	58116665	58667154	550.49	53	NA	NA
	S46	UNION	2	02:00:00	17	BICF2G630285048	BICF2S23755960	53941404	64281982	10340.6	1042	NA	NA
	S47	Fam_1	AM018	2	18	BICF2P754074	BICF2P599799	2245997	5224417	2978.42	203	1	1*
	S47	Fam_1	AM019	2	18	BICF2P754074	BICF2P599799	2245997	5224417	2978.42	203	1	1
	S47	CON	2	02:00:00	18	BICF2P754074	BICF2P599799	2245997	5224417	2978.42	203	NA	NA
	S47	UNION	2	02:00:00	18	BICF2P754074	BICF2P599799	2245997	5224417	2978.42	203	NA	NA
	S48	Fam_1	AM018	2	19	CHR19_10104	BICF2P696968	10104	7587663	7577.56	593	1	1*
	S48	Fam_1	AM019	2	19	BICF2P745693	BICF2P935113	3111382	6949430	3838.05	306	1	1
	S48	CON	2	02:00:00	19	BICF2P745693	BICF2P935113	3111382	6949430	3838.05	306	NA	NA
	S48	UNION	2	02:00:00	19	CHR19_10104	BICF2P696968	10104	7587663	7577.56	593	NA	NA
	S49	Fam_1	AM018	2	19	TIGRP2P259030_RS9137303	BICF2G63037420	10640689	12322567	1681.88	141	1	1*
	S49	Fam_1	AM019	2	19	TIGRP2P259030_RS9137303	BICF2G63037420	10640689	12322567	1681.88	141	1	1
	S49	CON	2	02:00:00	19	TIGRP2P259030_RS9137303	BICF2G63037420	10640689	12322567	1681.88	141	NA	NA
	S49	UNION	2	02:00:00	19	TIGRP2P259030_RS9137303	BICF2G63037420	10640689	12322567	1681.88	141	NA	NA
	S50	Fam_1	AM018	2	20	TIGRP2P271525_RS8649118	BICF2P1170561	15998705	24691522	8692.82	816	1	1*
	S50	Fam_1	AM019	2	20	BICF2G630232232	BICF2P1170561	19904842	24691522	4786.68	436	1	1
	S50	CON	2	02:00:00	20	BICF2G630232232	BICF2P1170561	19904842	24691522	4786.68	436	NA	NA
	S50	UNION	2	02:00:00	20	TIGRP2P271525_RS8649118	BICF2P1170561	15998705	24691522	8692.82	816	NA	NA
	S51	Fam_1	AM018	2	20	BICF2P331155	BICF2G630444785	27476119	58114749	30638.6	3539	1	1*
	S51	Fam_1	AM019	2	20	BICF2P331155	BICF2G630444785	27476119	58114749	30638.6	3539	1	1
	S51	CON	2	02:00:00	20	BICF2P331155	BICF2G630444785	27476119	58114749	30638.6	3539	NA	NA
	S51	UNION	2	02:00:00	20	BICF2P331155	BICF2G630444785	27476119	58114749	30638.6	3539	NA	NA
	S52	Fam_1	AM018	2	21	BICF2P1031144	BICF2G630652640	31624	16567170	16535.5	1410	1	1*
	S52	Fam_1	AM019	2	21	BICF2P1031144	BICF2P719512	31624	10275528	10243.9	824	1	1
	S52	CON	2	02:00:00	21	BICF2P1031144	BICF2P719512	31624	10275528	10243.9	824	NA	NA
	S52	UNION	2	02:00:00	21	BICF2P1031144	BICF2G630652640	31624	16567170	16535.5	1410	NA	NA
	S53	Fam_1	AM018	2	21	CHR21_23020180	BICF2G630649746	23020180	24359609	1339.43	147	1	1*
	S53	Fam_1	AM019	2	21	CHR21_23020180	BICF2G630649746	23020180	24359609	1339.43	147	1	1
	S53	CON	2	02:00:00	21	CHR21_23020180	BICF2G630649746	23020180	24359609	1339.43	147	NA	NA
	S53	UNION	2	02:00:00	21	CHR21_23020180	BICF2G630649746	23020180	24359609	1339.43	147	NA	NA
	S54	Fam_1	AM018	2	21	BICF2P1434368	CHR21_40629381	34438409	40629381	6190.97	567	1	1*
	S54	Fam_1	AM019	2	21	BICF2P1017315	BICF2P1231016	31037785	34523675	3485.89	370	1	1
	S54	CON	2	02:00:00	21	BICF2P1434368	BICF2P1231016	34438409	34523675	85.267	8	NA	NA
	S54	UNION	2	02:00:00	21	BICF2P1017315	CHR21_40629381	31037785	40629381	9591.6	929	NA	NA
	S55	Fam_1	AM018	2	22	BICF2G630328578	TIGRP2P293362_RS8824627	34434707	39412284	4977.58	422	1	1*
	S55	Fam_1	AM019	2	22	BICF2G630326011	BICF2S2347828	25737847	51699484	25961.6	2209	1	1
	S55	CON	2	02:00:00	22	BICF2G630328578	TIGRP2P293362_RS8824627	34434707	39412284	4977.58	422	NA	NA
	S55	UNION	2	02:00:00	22	BICF2G630326011	BICF2S2347828	25737847	51699484	25961.6	2209	NA	NA
	S56	Fam_1	AM018	2	23	BICF2G630378012	CHR23_27364638	26212469	27364638	1152.17	112	1	1*
	S56	Fam_1	AM019	2	23	BICF2G630378012	CHR23_27364638	26212469	27364638	1152.17	112	1	1
	S56	CON	2	02:00:00	23	BICF2G630378012	CHR23_27364638	26212469	27364638	1152.17	112	NA	NA
	S56	UNION	2	02:00:00	23	BICF2G630378012	CHR23_27364638	26212469	27364638	1152.17	112	NA	NA
	S57	Fam_1	AM018	2	23	BICF2G630373708	BICF2G630373146	31999441	33373858	1374.42	103	1	1*
	S57	Fam_1	AM019	2	23	BICF2G630373708	BICF2G630373146	31999441	33373858	1374.42	103	1	1
	S57	CON	2	02:00:00	23	BICF2G630373708	BICF2G630373146	31999441	33373858	1374.42	103	NA	NA
	S57	UNION	2	02:00:00	23	BICF2G630373708	BICF2G630373146	31999441	33373858	1374.42	103	NA	NA
	S58	Fam_1	AM018	2	24	CHR24_5273941	BICF2S23058663	5273941	6875901	1601.96	161	1	1*
	S58	Fam_1	AM019	2	24	CHR24_5273941	BICF2S23058663	5273941	6875901	1601.96	161	1	1
	S58	CON	2	02:00:00	24	CHR24_5273941	BICF2S23058663	5273941	6875901	1601.96	161	NA	NA
	S58	UNION	2	02:00:00	24	CHR24_5273941	BICF2S23058663	5273941	6875901	1601.96	161	NA	NA
	S59	Fam_1	AM018	2	24	CHR24_22878365	CHR24_31780943	22878365	31780943	8902.58	906	1	1*
	S59	Fam_1	AM019	2	24	CHR24_22878365	CHR24_31780943	22878365	31780943	8902.58	906	1	1
	S59	CON	2	02:00:00	24	CHR24_22878365	CHR24_31780943	22878365	31780943	8902.58	906	NA	NA
	S59	UNION	2	02:00:00	24	CHR24_22878365	CHR24_31780943	22878365	31780943	8902.58	906	NA	NA
	S60	Fam_1	AM018	2	24	BICF2G630498949	BICF2P575298	31939435	33494230	1554.8	188	1	1*
	S60	Fam_1	AM019	2	24	BICF2G630498949	BICF2P575298	31939435	33494230	1554.8	188	1	1
	S60	CON	2	02:00:00	24	BICF2G630498949	BICF2P575298	31939435	33494230	1554.8	188	NA	NA
	S60	UNION	2	02:00:00	24	BICF2G630498949	BICF2P575298	31939435	33494230	1554.8	188	NA	NA
	S61	Fam_1	AM018	2	25	CHR25_19019332	BICF2P1166727	19019332	22848427	3829.1	329	1	1*
	S61	Fam_1	AM019	2	25	CHR25_19019332	BICF2P1166727	19019332	22848427	3829.1	329	1	1
	S61	CON	2	02:00:00	25	CHR25_19019332	BICF2P1166727	19019332	22848427	3829.1	329	NA	NA
	S61	UNION	2	02:00:00	25	CHR25_19019332	BICF2P1166727	19019332	22848427	3829.1	329	NA	NA
	S62	Fam_1	AM018	2	25	BICF2P106650	BICF2G630160775	44656345	46528397	1872.05	221	1	1*
	S62	Fam_1	AM019	2	25	BICF2S23425816	BICF2G630160775	41445272	46528397	5083.13	604	1	1
	S62	CON	2	02:00:00	25	BICF2P106650	BICF2G630160775	44656345	46528397	1872.05	221	NA	NA
	S62	UNION	2	02:00:00	25	BICF2S23425816	BICF2G630160775	41445272	46528397	5083.13	604	NA	NA
	S63	Fam_1	AM018	2	28	BICF2G630270648	BICF2S23447609	19941815	22116413	2174.6	206	1	1*
	S63	Fam_1	AM019	2	28	BICF2G630270648	BICF2S23447609	19941815	22116413	2174.6	206	1	1
	S63	CON	2	02:00:00	28	BICF2G630270648	BICF2S23447609	19941815	22116413	2174.6	206	NA	NA
	S63	UNION	2	02:00:00	28	BICF2G630270648	BICF2S23447609	19941815	22116413	2174.6	206	NA	NA
	S64	Fam_1	AM018	2	28	BICF2G630267265	BICF2S23155768	25240166	39663235	14423.1	1521	1	1*
	S64	Fam_1	AM019	2	28	BICF2G630267265	BICF2G630264978	25240166	34496628	9256.46	974	1	1
	S64	CON	2	02:00:00	28	BICF2G630267265	BICF2G630264978	25240166	34496628	9256.46	974	NA	NA
	S64	UNION	2	02:00:00	28	BICF2G630267265	BICF2S23155768	25240166	39663235	14423.1	1521	NA	NA
	S65	Fam_1	AM018	2	28	BICF2G630267265	BICF2S23155768	25240166	39663235	14423.1	1521	1	1*
	S65	Fam_1	AM019	2	28	BICF2P772776	BICF2P325865	36185356	39510831	3325.48	337	1	1
	S65	CON	2	02:00:00	28	BICF2P772776	BICF2P325865	36185356	39510831	3325.48	337	NA	NA
	S65	UNION	2	02:00:00	28	BICF2G630267265	BICF2S23155768	25240166	39663235	14423.1	1521	NA	NA
	S66	Fam_1	AM018	2	30	BICF2P1240545	TIGRP2P373934_RS9173752	34061611	37758489	3696.88	442	1	1*
	S66	Fam_1	AM019	2	30	BICF2P1240545	TIGRP2P373934_RS9173752	34061611	37758489	3696.88	442	1	1
	S66	CON	2	02:00:00	30	BICF2P1240545	TIGRP2P373934_RS9173752	34061611	37758489	3696.88	442	NA	NA
	S66	UNION	2	02:00:00	30	BICF2P1240545	TIGRP2P373934_RS9173752	34061611	37758489	3696.88	442	NA	NA
	S67	Fam_1	AM018	2	30	CHR30_38511448	TIGRP2P374706_RS9029843	38511448	40185873	1674.43	191	1	1*
	S67	Fam_1	AM019	2	30	CHR30_38511448	TIGRP2P374706_RS9029843	38511448	40185873	1674.43	191	1	1
	S67	CON	2	02:00:00	30	CHR30_38511448	TIGRP2P374706_RS9029843	38511448	40185873	1674.43	191	NA	NA
	S67	UNION	2	02:00:00	30	CHR30_38511448	TIGRP2P374706_RS9029843	38511448	40185873	1674.43	191	NA	NA
	S68	Fam_1	AM018	2	34	BICF2P966668	TIGRP2P395725_RS8521314	17159075	18692790	1533.72	145	1	1*
	S68	Fam_1	AM019	2	34	BICF2P966668	TIGRP2P395817_RS9239919	17159075	19018988	1859.91	173	1	1
	S68	CON	2	02:00:00	34	BICF2P966668	TIGRP2P395725_RS8521314	17159075	18692790	1533.72	145	NA	NA
	S68	UNION	2	02:00:00	34	BICF2P966668	TIGRP2P395817_RS9239919	17159075	19018988	1859.91	173	NA	NA
	S69	Fam_1	AM018	2	34	BICF2P1227809	CHR34_22305512	20542764	22305512	1762.75	164	1	1*
	S69	Fam_1	AM019	2	34	BICF2P1227809	BICF2S23631226	20542764	22593283	2050.52	194	1	1
	S69	CON	2	02:00:00	34	BICF2P1227809	CHR34_22305512	20542764	22305512	1762.75	164	NA	NA
	S69	UNION	2	02:00:00	34	BICF2P1227809	BICF2S23631226	20542764	22593283	2050.52	194	NA	NA
	S70	Fam_1	AM018	2	35	BICF2P1420824	BICF2G630767794	1760635	3623334	1862.7	174	1	1*
	S70	Fam_1	AM019	2	35	CHRUN_JH373233_2277723	BICF2P507346	7160	2717837	2710.68	232	1	1
	S70	CON	2	02:00:00	35	BICF2P1420824	BICF2P507346	1760635	2717837	957.203	81	NA	NA
	S70	UNION	2	02:00:00	35	CHRUN_JH373233_2277723	BICF2G630767794	7160	3623334	3616.18	325	NA	NA
	S71	Fam_1	AM018	2	35	BICF2G630769981	BICF2G630770649	5284249	6319765	1035.52	107	1	1*
	S71	Fam_1	AM019	2	35	BICF2G630769981	BICF2G630770649	5284249	6319765	1035.52	107	1	1
	S71	CON	2	02:00:00	35	BICF2G630769981	BICF2G630770649	5284249	6319765	1035.52	107	NA	NA
	S71	UNION	2	02:00:00	35	BICF2G630769981	BICF2G630770649	5284249	6319765	1035.52	107	NA	NA
	S72	Fam_1	AM018	2	36	BICF2P1309895	BICF2S23050958	14740840	17361947	2621.11	227	1	1*
	S72	Fam_1	AM019	2	36	BICF2P1309895	BICF2G630761782	14740840	17293169	2552.33	221	1	1
	S72	CON	2	02:00:00	36	BICF2P1309895	BICF2G630761782	14740840	17293169	2552.33	221	NA	NA
	S72	UNION	2	02:00:00	36	BICF2P1309895	BICF2S23050958	14740840	17361947	2621.11	227	NA	NA
