# Supplementary material for: NME5 frameshift variant in Alaskan Malamutes with primary ciliary dyskinesia
Source: PLoS Genet. 2019 Sep 3;15(9):e1008378. doi: 10.1371/journal.pgen.1008378 (PMC6743793; doi:10.1371/journal.pgen.1008378)
Supplement: S2 Table — (XLSX) [file pgen.1008378.s003.xlsx]

## Sheet: Private homozygous variants
S2 Table. Private variants in the genome of an Alaskan Malamute (AM019) affected by PCD. Variants were called with respect to the CanFam 3.1 reference genome assembly. The functional annotation of the variants is based on the NCBI annotation release 105. The table is in "1 effect per line" format. Thus, one variant will be listed several times, if multiple effects, e.g. on different alternative t…
CHROM	POS	REF	ALT	FILTER	EFFECT	IMPACT	GENE	GENEID	FEATURE	FEATUREID	BIOTYPE	RANK	HGVS_C	HGVS_P	CDNA_POS	CDNA_LEN	CDS_POS	CDS_LEN	AA_POS	AA_LEN	DISTANCE	ERRORS
1	29205174	T	C	PASS	intron_variant	MODIFIER	MAP3K5	476215	transcript	XM_533420.7	protein_coding	7	c.1230-5222A>G		-1	-1	-1	-1	-1	-1	0
1	29205176	T	C	GATKstd	intron_variant	MODIFIER	MAP3K5	476215	transcript	XM_533420.7	protein_coding	7	c.1230-5224A>G		-1	-1	-1	-1	-1	-1	0
1	29205177	A	G	GATKstd	intron_variant	MODIFIER	MAP3K5	476215	transcript	XM_533420.7	protein_coding	7	c.1230-5225T>C		-1	-1	-1	-1	-1	-1	0
1	29205188	C	T	GATKstd	intron_variant	MODIFIER	MAP3K5	476215	transcript	XM_533420.7	protein_coding	7	c.1230-5236G>A		-1	-1	-1	-1	-1	-1	0
1	29205192	C	T	GATKstd	intron_variant	MODIFIER	MAP3K5	476215	transcript	XM_533420.7	protein_coding	7	c.1230-5240G>A		-1	-1	-1	-1	-1	-1	0
1	29205196	C	G	GATKstd	intron_variant	MODIFIER	MAP3K5	476215	transcript	XM_533420.7	protein_coding	7	c.1230-5244G>C		-1	-1	-1	-1	-1	-1	0
1	29205197	T	G	GATKstd	intron_variant	MODIFIER	MAP3K5	476215	transcript	XM_533420.7	protein_coding	7	c.1230-5245A>C		-1	-1	-1	-1	-1	-1	0
1	35088497	A	AGGGCG	PASS	intron_variant	MODIFIER	FUCA2	484016	transcript	XM_005615687.2	protein_coding	2	c.323+258_323+259insCGCCC		-1	-1	-1	-1	-1	-1	0
1	35088499	C	CGGGGCAGGTGGCGGCGG	PASS	intron_variant	MODIFIER	FUCA2	484016	transcript	XM_005615687.2	protein_coding	2	c.323+256_323+257insCCGCCGCCACCTGCCCC		-1	-1	-1	-1	-1	-1	0
1	35088502	C	G	GATKstd	intron_variant	MODIFIER	FUCA2	484016	transcript	XM_005615687.2	protein_coding	2	c.323+254G>C		-1	-1	-1	-1	-1	-1	0
1	35088503	C	CGA	PASS	intron_variant	MODIFIER	FUCA2	484016	transcript	XM_005615687.2	protein_coding	2	c.323+252_323+253insTC		-1	-1	-1	-1	-1	-1	0
1	38615492	C	CT	PASS	intergenic_region	MODIFIER	LOC100688424-LOC111095675	100688424-111095675	intergenic_region	100688424-111095675		-1	n.38615492_38615493insT		-1	-1	-1	-1	-1	-1	0
1	41113167	G	A	GATKstd	intron_variant	MODIFIER	PLEKHG1	484035	transcript	XM_005615510.3	protein_coding	1	c.-155-16091G>A		-1	-1	-1	-1	-1	-1	0
1	50409380	G	T	GATKstd	intron_variant	MODIFIER	PRKN	612316	transcript	XM_850059.5	protein_coding	6	c.731+58498C>A		-1	-1	-1	-1	-1	-1	0
1	57695464	GGC	G	PASS	intergenic_region	MODIFIER	ROS1-GOPC	484098-484100	intergenic_region	484098-484100		-1	n.57695465_57695466delGC		-1	-1	-1	-1	-1	-1	0
1	59964922	A	T	GATKstd	intergenic_region	MODIFIER	LOC100687379-LOC106559260	100687379-106559260	intergenic_region	100687379-106559260		-1	n.59964922A>T		-1	-1	-1	-1	-1	-1	0
1	60452100	TC	T	PASS	intergenic_region	MODIFIER	LOC111089986-LOC111096173	111089986-111096173	intergenic_region	111089986-111096173		-1	n.60452101delC		-1	-1	-1	-1	-1	-1	0
1	60944861	ATATATATATTTTTTTT	A	PASS	downstream_gene_variant	MODIFIER	GJA1	403418	transcript	NM_001002951.3	protein_coding	-1	c.*1926_*1941delTATATATATTTTTTTT		-1	-1	-1	-1	-1	-1	168
1	60944861	ATATATATATTTTTTTT	A	PASS	intergenic_region	MODIFIER	GJA1-LOC484108	403418-484108	intergenic_region	403418-484108		-1	n.60944862_60944877delTATATATATTTTTTTT		-1	-1	-1	-1	-1	-1	0
1	61699526	G	A	GATKstd	intron_variant	MODIFIER	LOC111096196	111096196	transcript	XR_002627314.1	pseudogene	2	n.219-17825C>T		-1	-1	-1	-1	-1	-1	0
1	61964249	TG	T	PASS	intron_variant	MODIFIER	PKIB	100683903	transcript	XM_005615603.3	protein_coding	1	c.-186-2879delG		-1	-1	-1	-1	-1	-1	0
1	61964249	TG	T	PASS	intron_variant	MODIFIER	PKIB	100683903	transcript	XM_003432556.4	protein_coding	1	c.-251-2879delG		-1	-1	-1	-1	-1	-1	0
1	61964249	TG	T	PASS	intron_variant	MODIFIER	PKIB	100683903	transcript	XM_005615604.3	protein_coding	1	c.-263-2879delG		-1	-1	-1	-1	-1	-1	0
1	61964249	TG	T	PASS	intron_variant	MODIFIER	PKIB	100683903	transcript	XM_005615611.3	protein_coding	1	c.-174-2879delG		-1	-1	-1	-1	-1	-1	0
1	61964249	TG	T	PASS	intron_variant	MODIFIER	PKIB	100683903	transcript	XM_022419606.1	protein_coding	1	c.-106-2879delG		-1	-1	-1	-1	-1	-1	0
1	61964249	TG	T	PASS	intron_variant	MODIFIER	PKIB	100683903	transcript	XM_022419601.1	protein_coding	1	c.-106-2879delG		-1	-1	-1	-1	-1	-1	0
1	63009159	G	A	GATKstd	intergenic_region	MODIFIER	LOC106558813-LOC111096209	106558813-111096209	intergenic_region	106558813-111096209		-1	n.63009159G>A		-1	-1	-1	-1	-1	-1	0
1	63015301	G	A	GATKstd	intergenic_region	MODIFIER	LOC106558813-LOC111096209	106558813-111096209	intergenic_region	106558813-111096209		-1	n.63015301G>A		-1	-1	-1	-1	-1	-1	0
1	63036670	G	GGCCC	PASS	intergenic_region	MODIFIER	LOC111096209-LOC111096210	111096209-111096210	intergenic_region	111096209-111096210		-1	n.63036670_63036671insGCCC		-1	-1	-1	-1	-1	-1	0
1	63115191	G	A	GATKstd	intron_variant	MODIFIER	NKAIN2	100688012	transcript	XM_014113513.2	protein_coding	1	c.21+23200G>A		-1	-1	-1	-1	-1	-1	0
1	63115191	G	A	GATKstd	intron_variant	MODIFIER	NKAIN2	100688012	transcript	XM_022419659.1	protein_coding	1	c.21+23200G>A		-1	-1	-1	-1	-1	-1	0
1	63144517	A	G	GATKstd	intron_variant	MODIFIER	NKAIN2	100688012	transcript	XM_014113513.2	protein_coding	1	c.21+52526A>G		-1	-1	-1	-1	-1	-1	0
1	63144517	A	G	GATKstd	intron_variant	MODIFIER	NKAIN2	100688012	transcript	XM_022419659.1	protein_coding	1	c.21+52526A>G		-1	-1	-1	-1	-1	-1	0
1	63154191	G	A	GATKstd	intron_variant	MODIFIER	NKAIN2	100688012	transcript	XM_014113513.2	protein_coding	1	c.21+62200G>A		-1	-1	-1	-1	-1	-1	0
1	63154191	G	A	GATKstd	intron_variant	MODIFIER	NKAIN2	100688012	transcript	XM_022419659.1	protein_coding	1	c.21+62200G>A		-1	-1	-1	-1	-1	-1	0
1	63216531	G	A	GATKstd	intron_variant	MODIFIER	NKAIN2	100688012	transcript	XM_014113513.2	protein_coding	1	c.21+124540G>A		-1	-1	-1	-1	-1	-1	0
1	63216531	G	A	GATKstd	intron_variant	MODIFIER	NKAIN2	100688012	transcript	XM_022419659.1	protein_coding	1	c.21+124540G>A		-1	-1	-1	-1	-1	-1	0
1	63231825	G	GCCTATGCTTGTTTTTTTTTTTTTTTTTTTTTTTTTA	PASS	intron_variant	MODIFIER	NKAIN2	100688012	transcript	XM_014113513.2	protein_coding	1	c.22-121721_22-121720insCCTATGCTTGTTTTTTTTTTTTTTTTTTTTTTTTTA		-1	-1	-1	-1	-1	-1	0
1	63231825	G	GCCTATGCTTGTTTTTTTTTTTTTTTTTTTTTTTTTA	PASS	intron_variant	MODIFIER	NKAIN2	100688012	transcript	XM_022419659.1	protein_coding	1	c.22-121721_22-121720insCCTATGCTTGTTTTTTTTTTTTTTTTTTTTTTTTTA		-1	-1	-1	-1	-1	-1	0
1	63465812	TCTTC	T	PASS	intron_variant	MODIFIER	NKAIN2	100688012	transcript	XM_014113513.2	protein_coding	3	c.240+41826_240+41829delCTTC		-1	-1	-1	-1	-1	-1	0
1	63465812	TCTTC	T	PASS	intron_variant	MODIFIER	NKAIN2	100688012	transcript	XM_022419659.1	protein_coding	3	c.240+41826_240+41829delCTTC		-1	-1	-1	-1	-1	-1	0
1	63502164	A	C	GATKstd	intron_variant	MODIFIER	NKAIN2	100688012	transcript	XM_014113513.2	protein_coding	3	c.240+78177A>C		-1	-1	-1	-1	-1	-1	0
1	63502164	A	C	GATKstd	intron_variant	MODIFIER	NKAIN2	100688012	transcript	XM_022419659.1	protein_coding	3	c.240+78177A>C		-1	-1	-1	-1	-1	-1	0
1	63612828	T	C	GATKstd	intron_variant	MODIFIER	NKAIN2	100688012	transcript	XM_014113513.2	protein_coding	3	c.241-77103T>C		-1	-1	-1	-1	-1	-1	0
1	63612828	T	C	GATKstd	intron_variant	MODIFIER	NKAIN2	100688012	transcript	XM_022419659.1	protein_coding	3	c.241-77103T>C		-1	-1	-1	-1	-1	-1	0
1	63630432	C	T	GATKstd	intron_variant	MODIFIER	NKAIN2	100688012	transcript	XM_014113513.2	protein_coding	3	c.241-59499C>T		-1	-1	-1	-1	-1	-1	0
1	63630432	C	T	GATKstd	intron_variant	MODIFIER	NKAIN2	100688012	transcript	XM_022419659.1	protein_coding	3	c.241-59499C>T		-1	-1	-1	-1	-1	-1	0
1	63684554	T	G	PASS	intron_variant	MODIFIER	NKAIN2	100688012	transcript	XM_014113513.2	protein_coding	3	c.241-5377T>G		-1	-1	-1	-1	-1	-1	0
1	63684554	T	G	PASS	intron_variant	MODIFIER	LOC106558814	106558814	transcript	XR_001316221.2	pseudogene	1	n.387+4328A>C		-1	-1	-1	-1	-1	-1	0
1	63684554	T	G	PASS	intron_variant	MODIFIER	NKAIN2	100688012	transcript	XM_022419659.1	protein_coding	3	c.241-5377T>G		-1	-1	-1	-1	-1	-1	0
1	63869517	CACACACACA	C	PASS	intergenic_region	MODIFIER	NKAIN2-RNF217	100688012-484112	intergenic_region	100688012-484112		-1	n.63869518_63869526delACACACACA		-1	-1	-1	-1	-1	-1	0
1	64074880	G	A	GATKstd	intron_variant	MODIFIER	RNF217	484112	transcript	XM_014116719.2	protein_coding	4	c.631-1981G>A		-1	-1	-1	-1	-1	-1	0
1	64080401	A	AT	PASS	intron_variant	MODIFIER	RNF217	484112	transcript	XM_014116719.2	protein_coding	5	c.833-2913_833-2912insT		-1	-1	-1	-1	-1	-1	0
1	64108310	G	A	GATKstd	intergenic_region	MODIFIER	RNF217-TPD52L1	484112-612660	intergenic_region	484112-612660		-1	n.64108310G>A		-1	-1	-1	-1	-1	-1	0
1	64168234	T	C	GATKstd	intron_variant	MODIFIER	TPD52L1	612660	transcript	XM_022419685.1	protein_coding	1	c.-69+2377T>C		-1	-1	-1	-1	-1	-1	0
1	64241205	C	T	GATKstd	intron_variant	MODIFIER	HDDC2	476281	transcript	XM_022419705.1	protein_coding	3	c.163-1978G>A		-1	-1	-1	-1	-1	-1	0
1	64723685	C	A	GATKstd	intron_variant	MODIFIER	NCOA7	476283	transcript	XM_005615617.3	protein_coding	2	c.51-12457C>A		-1	-1	-1	-1	-1	-1	0
1	64723685	C	A	GATKstd	intron_variant	MODIFIER	NCOA7	476283	transcript	XM_022419721.1	protein_coding	2	c.51-12457C>A		-1	-1	-1	-1	-1	-1	0
1	64723685	C	A	GATKstd	intron_variant	MODIFIER	NCOA7	476283	transcript	XM_005615619.3	protein_coding	2	c.51-12457C>A		-1	-1	-1	-1	-1	-1	0
1	64932101	GTCT	G	PASS	intergenic_region	MODIFIER	TRMT11-LOC100682630	476285-100682630	intergenic_region	476285-100682630		-1	n.64932102_64932104delTCT		-1	-1	-1	-1	-1	-1	0
1	64966487	G	A	PASS	intergenic_region	MODIFIER	TRMT11-LOC100682630	476285-100682630	intergenic_region	476285-100682630		-1	n.64966487G>A		-1	-1	-1	-1	-1	-1	0
1	64968640	G	A	GATKstd	intergenic_region	MODIFIER	TRMT11-LOC100682630	476285-100682630	intergenic_region	476285-100682630		-1	n.64968640G>A		-1	-1	-1	-1	-1	-1	0
1	64971944	G	C	GATKstd	intergenic_region	MODIFIER	TRMT11-LOC100682630	476285-100682630	intergenic_region	476285-100682630		-1	n.64971944G>C		-1	-1	-1	-1	-1	-1	0
1	64975413	G	T	GATKstd	intergenic_region	MODIFIER	TRMT11-LOC100682630	476285-100682630	intergenic_region	476285-100682630		-1	n.64975413G>T		-1	-1	-1	-1	-1	-1	0
1	65177335	G	A	GATKstd	intron_variant	MODIFIER	CENPW	100855910	transcript	XM_003638784.4	protein_coding	2	c.241-886G>A		-1	-1	-1	-1	-1	-1	0
1	65257202	C	T	GATKstd	downstream_gene_variant	MODIFIER	LOC111096231	111096231	transcript	XR_002627419.1	pseudogene	-1	n.*726C>T		-1	-1	-1	-1	-1	-1	726
1	65257202	C	T	GATKstd	downstream_gene_variant	MODIFIER	LOC111096231	111096231	transcript	XR_002627417.1	pseudogene	-1	n.*593C>T		-1	-1	-1	-1	-1	-1	593
1	65257202	C	T	GATKstd	intergenic_region	MODIFIER	LOC111096231-LOC111090705	111096231-111090705	intergenic_region	111096231-111090705		-1	n.65257202C>T		-1	-1	-1	-1	-1	-1	0
1	65320252	C	T	GATKstd	intergenic_region	MODIFIER	LOC111096231-LOC111090705	111096231-111090705	intergenic_region	111096231-111090705		-1	n.65320252C>T		-1	-1	-1	-1	-1	-1	0
1	65416964	T	G	GATKstd	intergenic_region	MODIFIER	LOC111096231-LOC111090705	111096231-111090705	intergenic_region	111096231-111090705		-1	n.65416964T>G		-1	-1	-1	-1	-1	-1	0
1	65637536	G	A	GATKstd	intergenic_region	MODIFIER	LOC100684456-LOC102153070	100684456-102153070	intergenic_region	100684456-102153070		-1	n.65637536G>A		-1	-1	-1	-1	-1	-1	0
1	65665596	T	A	GATKstd	downstream_gene_variant	MODIFIER	LOC102153070	102153070	transcript	XR_002627437.1	pseudogene	-1	n.*1738A>T		-1	-1	-1	-1	-1	-1	1738
1	65665596	T	A	GATKstd	intergenic_region	MODIFIER	LOC100684456-LOC102153070	100684456-102153070	intergenic_region	100684456-102153070		-1	n.65665596T>A		-1	-1	-1	-1	-1	-1	0
1	65672259	G	A	GATKstd	intron_variant	MODIFIER	LOC102153070	102153070	transcript	XR_002627437.1	pseudogene	13	n.1849-4080C>T		-1	-1	-1	-1	-1	-1	0
1	65696037	G	A	GATKstd	intron_variant	MODIFIER	LOC102153070	102153070	transcript	XR_002627437.1	pseudogene	12	n.1681-2796C>T		-1	-1	-1	-1	-1	-1	0
1	65696037	G	A	GATKstd	intron_variant	MODIFIER	LOC102153070	102153070	transcript	XR_002627441.1	pseudogene	12	n.1681-2796C>T		-1	-1	-1	-1	-1	-1	0
1	65696037	G	A	GATKstd	intron_variant	MODIFIER	LOC102153070	102153070	transcript	XR_002627442.1	pseudogene	12	n.1681-2796C>T		-1	-1	-1	-1	-1	-1	0
1	65727981	A	AT	PASS	intron_variant	MODIFIER	LOC102153070	102153070	transcript	XR_002627450.1	pseudogene	8	n.2370-185_2370-184insA		-1	-1	-1	-1	-1	-1	0
1	65727981	A	AT	PASS	intron_variant	MODIFIER	LOC102153070	102153070	transcript	XR_002627437.1	pseudogene	6	n.568-185_568-184insA		-1	-1	-1	-1	-1	-1	0
1	65727981	A	AT	PASS	intron_variant	MODIFIER	LOC102153070	102153070	transcript	XR_002627441.1	pseudogene	6	n.568-185_568-184insA		-1	-1	-1	-1	-1	-1	0
1	65727981	A	AT	PASS	intron_variant	MODIFIER	LOC102153070	102153070	transcript	XR_002627442.1	pseudogene	6	n.568-185_568-184insA		-1	-1	-1	-1	-1	-1	0
1	65727981	A	AT	PASS	intron_variant	MODIFIER	LOC102153070	102153070	transcript	XR_002627461.1	pseudogene	6	n.667-185_667-184insA		-1	-1	-1	-1	-1	-1	0
1	65727981	A	AT	PASS	intron_variant	MODIFIER	LOC102153070	102153070	transcript	XR_002627443.1	pseudogene	6	n.568-185_568-184insA		-1	-1	-1	-1	-1	-1	0
1	65727981	A	AT	PASS	intron_variant	MODIFIER	LOC102153070	102153070	transcript	XR_002627454.1	pseudogene	6	n.580-185_580-184insA		-1	-1	-1	-1	-1	-1	0
1	65727981	A	AT	PASS	intron_variant	MODIFIER	LOC102153070	102153070	transcript	XR_002627451.1	pseudogene	6	n.750-185_750-184insA		-1	-1	-1	-1	-1	-1	0
1	65727981	A	AT	PASS	intron_variant	MODIFIER	LOC102153070	102153070	transcript	XR_002627434.1	pseudogene	8	n.730-185_730-184insA		-1	-1	-1	-1	-1	-1	0
1	65727981	A	AT	PASS	intron_variant	MODIFIER	LOC102153070	102153070	transcript	XR_002627430.1	pseudogene	7	n.642-185_642-184insA		-1	-1	-1	-1	-1	-1	0
1	65727981	A	AT	PASS	intron_variant	MODIFIER	LOC102153070	102153070	transcript	XR_002627444.1	pseudogene	6	n.568-185_568-184insA		-1	-1	-1	-1	-1	-1	0
1	65727981	A	AT	PASS	intron_variant	MODIFIER	LOC102153070	102153070	transcript	XR_002627447.1	pseudogene	6	n.568-185_568-184insA		-1	-1	-1	-1	-1	-1	0
1	65727981	A	AT	PASS	intron_variant	MODIFIER	LOC102153070	102153070	transcript	XR_002627448.1	pseudogene	5	n.676-185_676-184insA		-1	-1	-1	-1	-1	-1	0
1	65727981	A	AT	PASS	intron_variant	MODIFIER	LOC102153070	102153070	transcript	XR_002627429.1	pseudogene	6	n.591-185_591-184insA		-1	-1	-1	-1	-1	-1	0
1	65727981	A	AT	PASS	intron_variant	MODIFIER	LOC102153070	102153070	transcript	XR_002627445.1	pseudogene	6	n.2207-185_2207-184insA		-1	-1	-1	-1	-1	-1	0
1	65727981	A	AT	PASS	intron_variant	MODIFIER	LOC102153070	102153070	transcript	XR_002627426.1	pseudogene	6	n.568-185_568-184insA		-1	-1	-1	-1	-1	-1	0
1	65727981	A	AT	PASS	intron_variant	MODIFIER	LOC102153070	102153070	transcript	XR_002627427.1	pseudogene	6	n.568-185_568-184insA		-1	-1	-1	-1	-1	-1	0
1	65727981	A	AT	PASS	intron_variant	MODIFIER	LOC102153070	102153070	transcript	XR_002627431.1	pseudogene	6	n.495-185_495-184insA		-1	-1	-1	-1	-1	-1	0
1	65727981	A	AT	PASS	intron_variant	MODIFIER	LOC102153070	102153070	transcript	XR_002627433.1	pseudogene	5	n.444-185_444-184insA		-1	-1	-1	-1	-1	-1	0
1	65727981	A	AT	PASS	intron_variant	MODIFIER	LOC102153070	102153070	transcript	XR_001316225.2	pseudogene	6	n.568-185_568-184insA		-1	-1	-1	-1	-1	-1	0
1	65727981	A	AT	PASS	intron_variant	MODIFIER	LOC102153070	102153070	transcript	XR_002627446.1	pseudogene	6	n.568-185_568-184insA		-1	-1	-1	-1	-1	-1	0
1	65727981	A	AT	PASS	intron_variant	MODIFIER	LOC102153070	102153070	transcript	XR_002627449.1	pseudogene	6	n.568-185_568-184insA		-1	-1	-1	-1	-1	-1	0
1	65727981	A	AT	PASS	intron_variant	MODIFIER	LOC102153070	102153070	transcript	XR_001316226.2	pseudogene	6	n.568-185_568-184insA		-1	-1	-1	-1	-1	-1	0
1	65733403	A	G	GATKstd	intron_variant	MODIFIER	LOC102153070	102153070	transcript	XR_002627450.1	pseudogene	7	n.2289+1820T>C		-1	-1	-1	-1	-1	-1	0
1	65733403	A	G	GATKstd	intron_variant	MODIFIER	LOC102153070	102153070	transcript	XR_002627437.1	pseudogene	5	n.487+1820T>C		-1	-1	-1	-1	-1	-1	0
1	65733403	A	G	GATKstd	intron_variant	MODIFIER	LOC102153070	102153070	transcript	XR_002627441.1	pseudogene	5	n.487+1820T>C		-1	-1	-1	-1	-1	-1	0
1	65733403	A	G	GATKstd	intron_variant	MODIFIER	LOC102153070	102153070	transcript	XR_002627442.1	pseudogene	5	n.487+1820T>C		-1	-1	-1	-1	-1	-1	0
1	65733403	A	G	GATKstd	intron_variant	MODIFIER	LOC102153070	102153070	transcript	XR_002627461.1	pseudogene	5	n.487+1820T>C		-1	-1	-1	-1	-1	-1	0
1	65733403	A	G	GATKstd	intron_variant	MODIFIER	LOC102153070	102153070	transcript	XR_002627443.1	pseudogene	5	n.487+1820T>C		-1	-1	-1	-1	-1	-1	0
1	65733403	A	G	GATKstd	intron_variant	MODIFIER	LOC102153070	102153070	transcript	XR_002627454.1	pseudogene	5	n.487+1820T>C		-1	-1	-1	-1	-1	-1	0
1	65733403	A	G	GATKstd	intron_variant	MODIFIER	LOC102153070	102153070	transcript	XR_002627451.1	pseudogene	5	n.669+1820T>C		-1	-1	-1	-1	-1	-1	0
1	65733403	A	G	GATKstd	intron_variant	MODIFIER	LOC102153070	102153070	transcript	XR_002627434.1	pseudogene	7	n.649+1820T>C		-1	-1	-1	-1	-1	-1	0
1	65733403	A	G	GATKstd	intron_variant	MODIFIER	LOC102153070	102153070	transcript	XR_002627430.1	pseudogene	6	n.561+1820T>C		-1	-1	-1	-1	-1	-1	0
1	65733403	A	G	GATKstd	intron_variant	MODIFIER	LOC102153070	102153070	transcript	XR_002627444.1	pseudogene	5	n.487+1820T>C		-1	-1	-1	-1	-1	-1	0
1	65733403	A	G	GATKstd	intron_variant	MODIFIER	LOC102153070	102153070	transcript	XR_002627447.1	pseudogene	5	n.487+1820T>C		-1	-1	-1	-1	-1	-1	0
1	65733403	A	G	GATKstd	intron_variant	MODIFIER	LOC102153070	102153070	transcript	XR_002627448.1	pseudogene	4	n.595+1820T>C		-1	-1	-1	-1	-1	-1	0
1	65733403	A	G	GATKstd	intron_variant	MODIFIER	LOC102153070	102153070	transcript	XR_002627429.1	pseudogene	5	n.510+1820T>C		-1	-1	-1	-1	-1	-1	0
1	65733403	A	G	GATKstd	intron_variant	MODIFIER	LOC102153070	102153070	transcript	XR_002627445.1	pseudogene	5	n.2126+1820T>C		-1	-1	-1	-1	-1	-1	0
1	65733403	A	G	GATKstd	intron_variant	MODIFIER	LOC102153070	102153070	transcript	XR_002627426.1	pseudogene	5	n.487+1820T>C		-1	-1	-1	-1	-1	-1	0
1	65733403	A	G	GATKstd	intron_variant	MODIFIER	LOC102153070	102153070	transcript	XR_002627427.1	pseudogene	5	n.487+1820T>C		-1	-1	-1	-1	-1	-1	0
1	65733403	A	G	GATKstd	intron_variant	MODIFIER	LOC102153070	102153070	transcript	XR_002627431.1	pseudogene	5	n.414+1820T>C		-1	-1	-1	-1	-1	-1	0
1	65733403	A	G	GATKstd	intron_variant	MODIFIER	LOC102153070	102153070	transcript	XR_002627433.1	pseudogene	4	n.363+1820T>C		-1	-1	-1	-1	-1	-1	0
1	65733403	A	G	GATKstd	intron_variant	MODIFIER	LOC102153070	102153070	transcript	XR_001316225.2	pseudogene	5	n.487+1820T>C		-1	-1	-1	-1	-1	-1	0
1	65733403	A	G	GATKstd	intron_variant	MODIFIER	LOC102153070	102153070	transcript	XR_002627446.1	pseudogene	5	n.487+1820T>C		-1	-1	-1	-1	-1	-1	0
1	65733403	A	G	GATKstd	intron_variant	MODIFIER	LOC102153070	102153070	transcript	XR_002627449.1	pseudogene	5	n.487+1820T>C		-1	-1	-1	-1	-1	-1	0
1	65733403	A	G	GATKstd	intron_variant	MODIFIER	LOC102153070	102153070	transcript	XR_001316226.2	pseudogene	5	n.487+1820T>C		-1	-1	-1	-1	-1	-1	0
1	65733528	G	T	GATKstd	intron_variant	MODIFIER	LOC102153070	102153070	transcript	XR_002627450.1	pseudogene	7	n.2289+1695C>A		-1	-1	-1	-1	-1	-1	0
1	65733528	G	T	GATKstd	intron_variant	MODIFIER	LOC102153070	102153070	transcript	XR_002627437.1	pseudogene	5	n.487+1695C>A		-1	-1	-1	-1	-1	-1	0
1	65733528	G	T	GATKstd	intron_variant	MODIFIER	LOC102153070	102153070	transcript	XR_002627441.1	pseudogene	5	n.487+1695C>A		-1	-1	-1	-1	-1	-1	0
1	65733528	G	T	GATKstd	intron_variant	MODIFIER	LOC102153070	102153070	transcript	XR_002627442.1	pseudogene	5	n.487+1695C>A		-1	-1	-1	-1	-1	-1	0
1	65733528	G	T	GATKstd	intron_variant	MODIFIER	LOC102153070	102153070	transcript	XR_002627461.1	pseudogene	5	n.487+1695C>A		-1	-1	-1	-1	-1	-1	0
1	65733528	G	T	GATKstd	intron_variant	MODIFIER	LOC102153070	102153070	transcript	XR_002627443.1	pseudogene	5	n.487+1695C>A		-1	-1	-1	-1	-1	-1	0
1	65733528	G	T	GATKstd	intron_variant	MODIFIER	LOC102153070	102153070	transcript	XR_002627454.1	pseudogene	5	n.487+1695C>A		-1	-1	-1	-1	-1	-1	0
1	65733528	G	T	GATKstd	intron_variant	MODIFIER	LOC102153070	102153070	transcript	XR_002627451.1	pseudogene	5	n.669+1695C>A		-1	-1	-1	-1	-1	-1	0
1	65733528	G	T	GATKstd	intron_variant	MODIFIER	LOC102153070	102153070	transcript	XR_002627434.1	pseudogene	7	n.649+1695C>A		-1	-1	-1	-1	-1	-1	0
1	65733528	G	T	GATKstd	intron_variant	MODIFIER	LOC102153070	102153070	transcript	XR_002627430.1	pseudogene	6	n.561+1695C>A		-1	-1	-1	-1	-1	-1	0
1	65733528	G	T	GATKstd	intron_variant	MODIFIER	LOC102153070	102153070	transcript	XR_002627444.1	pseudogene	5	n.487+1695C>A		-1	-1	-1	-1	-1	-1	0
1	65733528	G	T	GATKstd	intron_variant	MODIFIER	LOC102153070	102153070	transcript	XR_002627447.1	pseudogene	5	n.487+1695C>A		-1	-1	-1	-1	-1	-1	0
1	65733528	G	T	GATKstd	intron_variant	MODIFIER	LOC102153070	102153070	transcript	XR_002627448.1	pseudogene	4	n.595+1695C>A		-1	-1	-1	-1	-1	-1	0
1	65733528	G	T	GATKstd	intron_variant	MODIFIER	LOC102153070	102153070	transcript	XR_002627429.1	pseudogene	5	n.510+1695C>A		-1	-1	-1	-1	-1	-1	0
1	65733528	G	T	GATKstd	intron_variant	MODIFIER	LOC102153070	102153070	transcript	XR_002627445.1	pseudogene	5	n.2126+1695C>A		-1	-1	-1	-1	-1	-1	0
1	65733528	G	T	GATKstd	intron_variant	MODIFIER	LOC102153070	102153070	transcript	XR_002627426.1	pseudogene	5	n.487+1695C>A		-1	-1	-1	-1	-1	-1	0
1	65733528	G	T	GATKstd	intron_variant	MODIFIER	LOC102153070	102153070	transcript	XR_002627427.1	pseudogene	5	n.487+1695C>A		-1	-1	-1	-1	-1	-1	0
1	65733528	G	T	GATKstd	intron_variant	MODIFIER	LOC102153070	102153070	transcript	XR_002627431.1	pseudogene	5	n.414+1695C>A		-1	-1	-1	-1	-1	-1	0
1	65733528	G	T	GATKstd	intron_variant	MODIFIER	LOC102153070	102153070	transcript	XR_002627433.1	pseudogene	4	n.363+1695C>A		-1	-1	-1	-1	-1	-1	0
1	65733528	G	T	GATKstd	intron_variant	MODIFIER	LOC102153070	102153070	transcript	XR_001316225.2	pseudogene	5	n.487+1695C>A		-1	-1	-1	-1	-1	-1	0
1	65733528	G	T	GATKstd	intron_variant	MODIFIER	LOC102153070	102153070	transcript	XR_002627446.1	pseudogene	5	n.487+1695C>A		-1	-1	-1	-1	-1	-1	0
1	65733528	G	T	GATKstd	intron_variant	MODIFIER	LOC102153070	102153070	transcript	XR_002627449.1	pseudogene	5	n.487+1695C>A		-1	-1	-1	-1	-1	-1	0
1	65733528	G	T	GATKstd	intron_variant	MODIFIER	LOC102153070	102153070	transcript	XR_001316226.2	pseudogene	5	n.487+1695C>A		-1	-1	-1	-1	-1	-1	0
1	65734677	G	A	GATKstd	intron_variant	MODIFIER	LOC102153070	102153070	transcript	XR_002627450.1	pseudogene	7	n.2289+546C>T		-1	-1	-1	-1	-1	-1	0
1	65734677	G	A	GATKstd	intron_variant	MODIFIER	LOC102153070	102153070	transcript	XR_002627437.1	pseudogene	5	n.487+546C>T		-1	-1	-1	-1	-1	-1	0
1	65734677	G	A	GATKstd	intron_variant	MODIFIER	LOC102153070	102153070	transcript	XR_002627441.1	pseudogene	5	n.487+546C>T		-1	-1	-1	-1	-1	-1	0
1	65734677	G	A	GATKstd	intron_variant	MODIFIER	LOC102153070	102153070	transcript	XR_002627442.1	pseudogene	5	n.487+546C>T		-1	-1	-1	-1	-1	-1	0
1	65734677	G	A	GATKstd	intron_variant	MODIFIER	LOC102153070	102153070	transcript	XR_002627461.1	pseudogene	5	n.487+546C>T		-1	-1	-1	-1	-1	-1	0
1	65734677	G	A	GATKstd	intron_variant	MODIFIER	LOC102153070	102153070	transcript	XR_002627443.1	pseudogene	5	n.487+546C>T		-1	-1	-1	-1	-1	-1	0
1	65734677	G	A	GATKstd	intron_variant	MODIFIER	LOC102153070	102153070	transcript	XR_002627454.1	pseudogene	5	n.487+546C>T		-1	-1	-1	-1	-1	-1	0
1	65734677	G	A	GATKstd	intron_variant	MODIFIER	LOC102153070	102153070	transcript	XR_002627451.1	pseudogene	5	n.669+546C>T		-1	-1	-1	-1	-1	-1	0
1	65734677	G	A	GATKstd	intron_variant	MODIFIER	LOC102153070	102153070	transcript	XR_002627434.1	pseudogene	7	n.649+546C>T		-1	-1	-1	-1	-1	-1	0
1	65734677	G	A	GATKstd	intron_variant	MODIFIER	LOC102153070	102153070	transcript	XR_002627430.1	pseudogene	6	n.561+546C>T		-1	-1	-1	-1	-1	-1	0
1	65734677	G	A	GATKstd	intron_variant	MODIFIER	LOC102153070	102153070	transcript	XR_002627444.1	pseudogene	5	n.487+546C>T		-1	-1	-1	-1	-1	-1	0
1	65734677	G	A	GATKstd	intron_variant	MODIFIER	LOC102153070	102153070	transcript	XR_002627447.1	pseudogene	5	n.487+546C>T		-1	-1	-1	-1	-1	-1	0
1	65734677	G	A	GATKstd	intron_variant	MODIFIER	LOC102153070	102153070	transcript	XR_002627448.1	pseudogene	4	n.595+546C>T		-1	-1	-1	-1	-1	-1	0
1	65734677	G	A	GATKstd	intron_variant	MODIFIER	LOC102153070	102153070	transcript	XR_002627429.1	pseudogene	5	n.510+546C>T		-1	-1	-1	-1	-1	-1	0
1	65734677	G	A	GATKstd	intron_variant	MODIFIER	LOC102153070	102153070	transcript	XR_002627445.1	pseudogene	5	n.2126+546C>T		-1	-1	-1	-1	-1	-1	0
1	65734677	G	A	GATKstd	intron_variant	MODIFIER	LOC102153070	102153070	transcript	XR_002627426.1	pseudogene	5	n.487+546C>T		-1	-1	-1	-1	-1	-1	0
1	65734677	G	A	GATKstd	intron_variant	MODIFIER	LOC102153070	102153070	transcript	XR_002627427.1	pseudogene	5	n.487+546C>T		-1	-1	-1	-1	-1	-1	0
1	65734677	G	A	GATKstd	intron_variant	MODIFIER	LOC102153070	102153070	transcript	XR_002627431.1	pseudogene	5	n.414+546C>T		-1	-1	-1	-1	-1	-1	0
1	65734677	G	A	GATKstd	intron_variant	MODIFIER	LOC102153070	102153070	transcript	XR_002627433.1	pseudogene	4	n.363+546C>T		-1	-1	-1	-1	-1	-1	0
1	65734677	G	A	GATKstd	intron_variant	MODIFIER	LOC102153070	102153070	transcript	XR_001316225.2	pseudogene	5	n.487+546C>T		-1	-1	-1	-1	-1	-1	0
1	65734677	G	A	GATKstd	intron_variant	MODIFIER	LOC102153070	102153070	transcript	XR_002627446.1	pseudogene	5	n.487+546C>T		-1	-1	-1	-1	-1	-1	0
1	65734677	G	A	GATKstd	intron_variant	MODIFIER	LOC102153070	102153070	transcript	XR_002627449.1	pseudogene	5	n.487+546C>T		-1	-1	-1	-1	-1	-1	0
1	65734677	G	A	GATKstd	intron_variant	MODIFIER	LOC102153070	102153070	transcript	XR_001316226.2	pseudogene	5	n.487+546C>T		-1	-1	-1	-1	-1	-1	0
1	65737014	T	C	GATKstd	intron_variant	MODIFIER	LOC102153070	102153070	transcript	XR_002627450.1	pseudogene	6	n.2132-1634A>G		-1	-1	-1	-1	-1	-1	0
1	65737014	T	C	GATKstd	intron_variant	MODIFIER	LOC102153070	102153070	transcript	XR_002627437.1	pseudogene	4	n.330-1634A>G		-1	-1	-1	-1	-1	-1	0
1	65737014	T	C	GATKstd	intron_variant	MODIFIER	LOC102153070	102153070	transcript	XR_002627441.1	pseudogene	4	n.330-1634A>G		-1	-1	-1	-1	-1	-1	0
1	65737014	T	C	GATKstd	intron_variant	MODIFIER	LOC102153070	102153070	transcript	XR_002627442.1	pseudogene	4	n.330-1634A>G		-1	-1	-1	-1	-1	-1	0
1	65737014	T	C	GATKstd	intron_variant	MODIFIER	LOC102153070	102153070	transcript	XR_002627461.1	pseudogene	4	n.330-1634A>G		-1	-1	-1	-1	-1	-1	0
1	65737014	T	C	GATKstd	intron_variant	MODIFIER	LOC102153070	102153070	transcript	XR_002627443.1	pseudogene	4	n.330-1634A>G		-1	-1	-1	-1	-1	-1	0
1	65737014	T	C	GATKstd	intron_variant	MODIFIER	LOC102153070	102153070	transcript	XR_002627454.1	pseudogene	4	n.330-1634A>G		-1	-1	-1	-1	-1	-1	0
1	65737014	T	C	GATKstd	intron_variant	MODIFIER	LOC102153070	102153070	transcript	XR_002627451.1	pseudogene	4	n.512-1634A>G		-1	-1	-1	-1	-1	-1	0
1	65737014	T	C	GATKstd	intron_variant	MODIFIER	LOC102153070	102153070	transcript	XR_002627434.1	pseudogene	6	n.492-1634A>G		-1	-1	-1	-1	-1	-1	0
1	65737014	T	C	GATKstd	intron_variant	MODIFIER	LOC102153070	102153070	transcript	XR_002627430.1	pseudogene	5	n.404-1634A>G		-1	-1	-1	-1	-1	-1	0
1	65737014	T	C	GATKstd	intron_variant	MODIFIER	LOC102153070	102153070	transcript	XR_002627444.1	pseudogene	4	n.330-1634A>G		-1	-1	-1	-1	-1	-1	0
1	65737014	T	C	GATKstd	intron_variant	MODIFIER	LOC102153070	102153070	transcript	XR_002627447.1	pseudogene	4	n.330-1634A>G		-1	-1	-1	-1	-1	-1	0
1	65737014	T	C	GATKstd	intron_variant	MODIFIER	LOC102153070	102153070	transcript	XR_002627448.1	pseudogene	3	n.438-1634A>G		-1	-1	-1	-1	-1	-1	0
1	65737014	T	C	GATKstd	intron_variant	MODIFIER	LOC102153070	102153070	transcript	XR_002627429.1	pseudogene	4	n.353-1634A>G		-1	-1	-1	-1	-1	-1	0
1	65737014	T	C	GATKstd	intron_variant	MODIFIER	LOC102153070	102153070	transcript	XR_002627445.1	pseudogene	4	n.1969-1634A>G		-1	-1	-1	-1	-1	-1	0
1	65737014	T	C	GATKstd	intron_variant	MODIFIER	LOC102153070	102153070	transcript	XR_002627426.1	pseudogene	4	n.330-1634A>G		-1	-1	-1	-1	-1	-1	0
1	65737014	T	C	GATKstd	intron_variant	MODIFIER	LOC102153070	102153070	transcript	XR_002627427.1	pseudogene	4	n.330-1634A>G		-1	-1	-1	-1	-1	-1	0
1	65737014	T	C	GATKstd	intron_variant	MODIFIER	LOC102153070	102153070	transcript	XR_002627431.1	pseudogene	4	n.257-1634A>G		-1	-1	-1	-1	-1	-1	0
1	65737014	T	C	GATKstd	intron_variant	MODIFIER	LOC102153070	102153070	transcript	XR_002627433.1	pseudogene	3	n.206-1634A>G		-1	-1	-1	-1	-1	-1	0
1	65737014	T	C	GATKstd	intron_variant	MODIFIER	LOC102153070	102153070	transcript	XR_001316225.2	pseudogene	4	n.330-1634A>G		-1	-1	-1	-1	-1	-1	0
1	65737014	T	C	GATKstd	intron_variant	MODIFIER	LOC102153070	102153070	transcript	XR_002627446.1	pseudogene	4	n.330-1634A>G		-1	-1	-1	-1	-1	-1	0
1	65737014	T	C	GATKstd	intron_variant	MODIFIER	LOC102153070	102153070	transcript	XR_002627449.1	pseudogene	4	n.330-1634A>G		-1	-1	-1	-1	-1	-1	0
1	65737014	T	C	GATKstd	intron_variant	MODIFIER	LOC102153070	102153070	transcript	XR_001316226.2	pseudogene	4	n.330-1634A>G		-1	-1	-1	-1	-1	-1	0
1	65741250	C	T	GATKstd	intron_variant	MODIFIER	LOC102153070	102153070	transcript	XR_002627450.1	pseudogene	6	n.2132-5870G>A		-1	-1	-1	-1	-1	-1	0
1	65741250	C	T	GATKstd	intron_variant	MODIFIER	LOC102153070	102153070	transcript	XR_002627437.1	pseudogene	4	n.330-5870G>A		-1	-1	-1	-1	-1	-1	0
1	65741250	C	T	GATKstd	intron_variant	MODIFIER	LOC102153070	102153070	transcript	XR_002627441.1	pseudogene	4	n.330-5870G>A		-1	-1	-1	-1	-1	-1	0
1	65741250	C	T	GATKstd	intron_variant	MODIFIER	LOC102153070	102153070	transcript	XR_002627442.1	pseudogene	4	n.330-5870G>A		-1	-1	-1	-1	-1	-1	0
1	65741250	C	T	GATKstd	intron_variant	MODIFIER	LOC102153070	102153070	transcript	XR_002627461.1	pseudogene	4	n.330-5870G>A		-1	-1	-1	-1	-1	-1	0
1	65741250	C	T	GATKstd	intron_variant	MODIFIER	LOC102153070	102153070	transcript	XR_002627443.1	pseudogene	4	n.330-5870G>A		-1	-1	-1	-1	-1	-1	0
1	65741250	C	T	GATKstd	intron_variant	MODIFIER	LOC102153070	102153070	transcript	XR_002627454.1	pseudogene	4	n.330-5870G>A		-1	-1	-1	-1	-1	-1	0
1	65741250	C	T	GATKstd	intron_variant	MODIFIER	LOC102153070	102153070	transcript	XR_002627451.1	pseudogene	4	n.512-5870G>A		-1	-1	-1	-1	-1	-1	0
1	65741250	C	T	GATKstd	intron_variant	MODIFIER	LOC102153070	102153070	transcript	XR_002627434.1	pseudogene	6	n.492-5870G>A		-1	-1	-1	-1	-1	-1	0
1	65741250	C	T	GATKstd	intron_variant	MODIFIER	LOC102153070	102153070	transcript	XR_002627430.1	pseudogene	5	n.404-5870G>A		-1	-1	-1	-1	-1	-1	0
1	65741250	C	T	GATKstd	intron_variant	MODIFIER	LOC102153070	102153070	transcript	XR_002627444.1	pseudogene	4	n.330-5870G>A		-1	-1	-1	-1	-1	-1	0
1	65741250	C	T	GATKstd	intron_variant	MODIFIER	LOC102153070	102153070	transcript	XR_002627447.1	pseudogene	4	n.330-5870G>A		-1	-1	-1	-1	-1	-1	0
1	65741250	C	T	GATKstd	intron_variant	MODIFIER	LOC102153070	102153070	transcript	XR_002627448.1	pseudogene	3	n.438-5870G>A		-1	-1	-1	-1	-1	-1	0
1	65741250	C	T	GATKstd	intron_variant	MODIFIER	LOC102153070	102153070	transcript	XR_002627429.1	pseudogene	4	n.353-5870G>A		-1	-1	-1	-1	-1	-1	0
1	65741250	C	T	GATKstd	intron_variant	MODIFIER	LOC102153070	102153070	transcript	XR_002627445.1	pseudogene	4	n.1969-5870G>A		-1	-1	-1	-1	-1	-1	0
1	65741250	C	T	GATKstd	intron_variant	MODIFIER	LOC102153070	102153070	transcript	XR_002627426.1	pseudogene	4	n.330-5870G>A		-1	-1	-1	-1	-1	-1	0
1	65741250	C	T	GATKstd	intron_variant	MODIFIER	LOC102153070	102153070	transcript	XR_002627427.1	pseudogene	4	n.330-5870G>A		-1	-1	-1	-1	-1	-1	0
1	65741250	C	T	GATKstd	intron_variant	MODIFIER	LOC102153070	102153070	transcript	XR_002627431.1	pseudogene	4	n.257-5870G>A		-1	-1	-1	-1	-1	-1	0
1	65741250	C	T	GATKstd	intron_variant	MODIFIER	LOC102153070	102153070	transcript	XR_002627433.1	pseudogene	3	n.206-5870G>A		-1	-1	-1	-1	-1	-1	0
1	65741250	C	T	GATKstd	intron_variant	MODIFIER	LOC102153070	102153070	transcript	XR_001316225.2	pseudogene	4	n.330-5870G>A		-1	-1	-1	-1	-1	-1	0
1	65741250	C	T	GATKstd	intron_variant	MODIFIER	LOC102153070	102153070	transcript	XR_002627446.1	pseudogene	4	n.330-5870G>A		-1	-1	-1	-1	-1	-1	0
1	65741250	C	T	GATKstd	intron_variant	MODIFIER	LOC102153070	102153070	transcript	XR_002627449.1	pseudogene	4	n.330-5870G>A		-1	-1	-1	-1	-1	-1	0
1	65741250	C	T	GATKstd	intron_variant	MODIFIER	LOC102153070	102153070	transcript	XR_001316226.2	pseudogene	4	n.330-5870G>A		-1	-1	-1	-1	-1	-1	0
1	65741560	A	G	GATKstd	intron_variant	MODIFIER	LOC102153070	102153070	transcript	XR_002627450.1	pseudogene	6	n.2132-6180T>C		-1	-1	-1	-1	-1	-1	0
1	65741560	A	G	GATKstd	intron_variant	MODIFIER	LOC102153070	102153070	transcript	XR_002627437.1	pseudogene	4	n.330-6180T>C		-1	-1	-1	-1	-1	-1	0
1	65741560	A	G	GATKstd	intron_variant	MODIFIER	LOC102153070	102153070	transcript	XR_002627441.1	pseudogene	4	n.330-6180T>C		-1	-1	-1	-1	-1	-1	0
1	65741560	A	G	GATKstd	intron_variant	MODIFIER	LOC102153070	102153070	transcript	XR_002627442.1	pseudogene	4	n.330-6180T>C		-1	-1	-1	-1	-1	-1	0
1	65741560	A	G	GATKstd	intron_variant	MODIFIER	LOC102153070	102153070	transcript	XR_002627461.1	pseudogene	4	n.330-6180T>C		-1	-1	-1	-1	-1	-1	0
1	65741560	A	G	GATKstd	intron_variant	MODIFIER	LOC102153070	102153070	transcript	XR_002627443.1	pseudogene	4	n.330-6180T>C		-1	-1	-1	-1	-1	-1	0
1	65741560	A	G	GATKstd	intron_variant	MODIFIER	LOC102153070	102153070	transcript	XR_002627454.1	pseudogene	4	n.330-6180T>C		-1	-1	-1	-1	-1	-1	0
1	65741560	A	G	GATKstd	intron_variant	MODIFIER	LOC102153070	102153070	transcript	XR_002627451.1	pseudogene	4	n.512-6180T>C		-1	-1	-1	-1	-1	-1	0
1	65741560	A	G	GATKstd	intron_variant	MODIFIER	LOC102153070	102153070	transcript	XR_002627434.1	pseudogene	6	n.492-6180T>C		-1	-1	-1	-1	-1	-1	0
1	65741560	A	G	GATKstd	intron_variant	MODIFIER	LOC102153070	102153070	transcript	XR_002627430.1	pseudogene	5	n.404-6180T>C		-1	-1	-1	-1	-1	-1	0
1	65741560	A	G	GATKstd	intron_variant	MODIFIER	LOC102153070	102153070	transcript	XR_002627444.1	pseudogene	4	n.330-6180T>C		-1	-1	-1	-1	-1	-1	0
1	65741560	A	G	GATKstd	intron_variant	MODIFIER	LOC102153070	102153070	transcript	XR_002627447.1	pseudogene	4	n.330-6180T>C		-1	-1	-1	-1	-1	-1	0
1	65741560	A	G	GATKstd	intron_variant	MODIFIER	LOC102153070	102153070	transcript	XR_002627448.1	pseudogene	3	n.438-6180T>C		-1	-1	-1	-1	-1	-1	0
1	65741560	A	G	GATKstd	intron_variant	MODIFIER	LOC102153070	102153070	transcript	XR_002627429.1	pseudogene	4	n.353-6180T>C		-1	-1	-1	-1	-1	-1	0
1	65741560	A	G	GATKstd	intron_variant	MODIFIER	LOC102153070	102153070	transcript	XR_002627445.1	pseudogene	4	n.1969-6180T>C		-1	-1	-1	-1	-1	-1	0
1	65741560	A	G	GATKstd	intron_variant	MODIFIER	LOC102153070	102153070	transcript	XR_002627426.1	pseudogene	4	n.330-6180T>C		-1	-1	-1	-1	-1	-1	0
1	65741560	A	G	GATKstd	intron_variant	MODIFIER	LOC102153070	102153070	transcript	XR_002627427.1	pseudogene	4	n.330-6180T>C		-1	-1	-1	-1	-1	-1	0
1	65741560	A	G	GATKstd	intron_variant	MODIFIER	LOC102153070	102153070	transcript	XR_002627431.1	pseudogene	4	n.257-6180T>C		-1	-1	-1	-1	-1	-1	0
1	65741560	A	G	GATKstd	intron_variant	MODIFIER	LOC102153070	102153070	transcript	XR_002627433.1	pseudogene	3	n.206-6180T>C		-1	-1	-1	-1	-1	-1	0
1	65741560	A	G	GATKstd	intron_variant	MODIFIER	LOC102153070	102153070	transcript	XR_001316225.2	pseudogene	4	n.330-6180T>C		-1	-1	-1	-1	-1	-1	0
1	65741560	A	G	GATKstd	intron_variant	MODIFIER	LOC102153070	102153070	transcript	XR_002627446.1	pseudogene	4	n.330-6180T>C		-1	-1	-1	-1	-1	-1	0
1	65741560	A	G	GATKstd	intron_variant	MODIFIER	LOC102153070	102153070	transcript	XR_002627449.1	pseudogene	4	n.330-6180T>C		-1	-1	-1	-1	-1	-1	0
1	65741560	A	G	GATKstd	intron_variant	MODIFIER	LOC102153070	102153070	transcript	XR_001316226.2	pseudogene	4	n.330-6180T>C		-1	-1	-1	-1	-1	-1	0
1	65750502	C	T	GATKstd	intron_variant	MODIFIER	LOC102153070	102153070	transcript	XR_002627450.1	pseudogene	6	n.2132-15122G>A		-1	-1	-1	-1	-1	-1	0
1	65750502	C	T	GATKstd	intron_variant	MODIFIER	LOC102153070	102153070	transcript	XR_002627437.1	pseudogene	4	n.330-15122G>A		-1	-1	-1	-1	-1	-1	0
1	65750502	C	T	GATKstd	intron_variant	MODIFIER	LOC102153070	102153070	transcript	XR_002627441.1	pseudogene	4	n.330-15122G>A		-1	-1	-1	-1	-1	-1	0
1	65750502	C	T	GATKstd	intron_variant	MODIFIER	LOC102153070	102153070	transcript	XR_002627442.1	pseudogene	4	n.330-15122G>A		-1	-1	-1	-1	-1	-1	0
1	65750502	C	T	GATKstd	intron_variant	MODIFIER	LOC102153070	102153070	transcript	XR_002627461.1	pseudogene	4	n.330-15122G>A		-1	-1	-1	-1	-1	-1	0
1	65750502	C	T	GATKstd	intron_variant	MODIFIER	LOC102153070	102153070	transcript	XR_002627443.1	pseudogene	4	n.330-15122G>A		-1	-1	-1	-1	-1	-1	0
1	65750502	C	T	GATKstd	intron_variant	MODIFIER	LOC102153070	102153070	transcript	XR_002627454.1	pseudogene	4	n.330-15122G>A		-1	-1	-1	-1	-1	-1	0
1	65750502	C	T	GATKstd	intron_variant	MODIFIER	LOC102153070	102153070	transcript	XR_002627451.1	pseudogene	4	n.512-15122G>A		-1	-1	-1	-1	-1	-1	0
1	65750502	C	T	GATKstd	intron_variant	MODIFIER	LOC102153070	102153070	transcript	XR_002627434.1	pseudogene	6	n.492-15122G>A		-1	-1	-1	-1	-1	-1	0
1	65750502	C	T	GATKstd	intron_variant	MODIFIER	LOC102153070	102153070	transcript	XR_002627430.1	pseudogene	5	n.404-15122G>A		-1	-1	-1	-1	-1	-1	0
1	65750502	C	T	GATKstd	intron_variant	MODIFIER	LOC102153070	102153070	transcript	XR_002627444.1	pseudogene	4	n.330-15122G>A		-1	-1	-1	-1	-1	-1	0
1	65750502	C	T	GATKstd	intron_variant	MODIFIER	LOC102153070	102153070	transcript	XR_002627447.1	pseudogene	4	n.330-15122G>A		-1	-1	-1	-1	-1	-1	0
1	65750502	C	T	GATKstd	intron_variant	MODIFIER	LOC102153070	102153070	transcript	XR_002627448.1	pseudogene	3	n.438-15122G>A		-1	-1	-1	-1	-1	-1	0
1	65750502	C	T	GATKstd	intron_variant	MODIFIER	LOC102153070	102153070	transcript	XR_002627429.1	pseudogene	4	n.353-15122G>A		-1	-1	-1	-1	-1	-1	0
1	65750502	C	T	GATKstd	intron_variant	MODIFIER	LOC102153070	102153070	transcript	XR_002627445.1	pseudogene	4	n.1969-15122G>A		-1	-1	-1	-1	-1	-1	0
1	65750502	C	T	GATKstd	intron_variant	MODIFIER	LOC102153070	102153070	transcript	XR_002627426.1	pseudogene	4	n.330-15122G>A		-1	-1	-1	-1	-1	-1	0
1	65750502	C	T	GATKstd	intron_variant	MODIFIER	LOC102153070	102153070	transcript	XR_002627427.1	pseudogene	4	n.330-15122G>A		-1	-1	-1	-1	-1	-1	0
1	65750502	C	T	GATKstd	intron_variant	MODIFIER	LOC102153070	102153070	transcript	XR_002627431.1	pseudogene	4	n.257-15122G>A		-1	-1	-1	-1	-1	-1	0
1	65750502	C	T	GATKstd	intron_variant	MODIFIER	LOC102153070	102153070	transcript	XR_002627433.1	pseudogene	3	n.206-15122G>A		-1	-1	-1	-1	-1	-1	0
1	65750502	C	T	GATKstd	intron_variant	MODIFIER	LOC102153070	102153070	transcript	XR_001316225.2	pseudogene	4	n.330-15122G>A		-1	-1	-1	-1	-1	-1	0
1	65750502	C	T	GATKstd	intron_variant	MODIFIER	LOC102153070	102153070	transcript	XR_002627446.1	pseudogene	4	n.330-15122G>A		-1	-1	-1	-1	-1	-1	0
1	65750502	C	T	GATKstd	intron_variant	MODIFIER	LOC102153070	102153070	transcript	XR_002627449.1	pseudogene	4	n.330-15122G>A		-1	-1	-1	-1	-1	-1	0
1	65750502	C	T	GATKstd	intron_variant	MODIFIER	LOC102153070	102153070	transcript	XR_001316226.2	pseudogene	4	n.330-15122G>A		-1	-1	-1	-1	-1	-1	0
1	65756056	A	G	GATKstd	intron_variant	MODIFIER	LOC102153070	102153070	transcript	XR_002627450.1	pseudogene	6	n.2131+18434T>C		-1	-1	-1	-1	-1	-1	0
1	65756056	A	G	GATKstd	intron_variant	MODIFIER	LOC102153070	102153070	transcript	XR_002627437.1	pseudogene	4	n.330-20676T>C		-1	-1	-1	-1	-1	-1	0
1	65756056	A	G	GATKstd	intron_variant	MODIFIER	LOC102153070	102153070	transcript	XR_002627441.1	pseudogene	4	n.330-20676T>C		-1	-1	-1	-1	-1	-1	0
1	65756056	A	G	GATKstd	intron_variant	MODIFIER	LOC102153070	102153070	transcript	XR_002627442.1	pseudogene	4	n.330-20676T>C		-1	-1	-1	-1	-1	-1	0
1	65756056	A	G	GATKstd	intron_variant	MODIFIER	LOC102153070	102153070	transcript	XR_002627461.1	pseudogene	4	n.330-20676T>C		-1	-1	-1	-1	-1	-1	0
1	65756056	A	G	GATKstd	intron_variant	MODIFIER	LOC102153070	102153070	transcript	XR_002627443.1	pseudogene	4	n.330-20676T>C		-1	-1	-1	-1	-1	-1	0
1	65756056	A	G	GATKstd	intron_variant	MODIFIER	LOC102153070	102153070	transcript	XR_002627454.1	pseudogene	4	n.330-20676T>C		-1	-1	-1	-1	-1	-1	0
1	65756056	A	G	GATKstd	intron_variant	MODIFIER	LOC102153070	102153070	transcript	XR_002627451.1	pseudogene	4	n.511+18434T>C		-1	-1	-1	-1	-1	-1	0
1	65756056	A	G	GATKstd	intron_variant	MODIFIER	LOC102153070	102153070	transcript	XR_002627434.1	pseudogene	6	n.491+18434T>C		-1	-1	-1	-1	-1	-1	0
1	65756056	A	G	GATKstd	intron_variant	MODIFIER	LOC102153070	102153070	transcript	XR_002627430.1	pseudogene	5	n.403+18434T>C		-1	-1	-1	-1	-1	-1	0
1	65756056	A	G	GATKstd	intron_variant	MODIFIER	LOC102153070	102153070	transcript	XR_002627444.1	pseudogene	4	n.330-20676T>C		-1	-1	-1	-1	-1	-1	0
1	65756056	A	G	GATKstd	intron_variant	MODIFIER	LOC102153070	102153070	transcript	XR_002627447.1	pseudogene	4	n.330-20676T>C		-1	-1	-1	-1	-1	-1	0
1	65756056	A	G	GATKstd	intron_variant	MODIFIER	LOC102153070	102153070	transcript	XR_002627448.1	pseudogene	3	n.438-20676T>C		-1	-1	-1	-1	-1	-1	0
1	65756056	A	G	GATKstd	intron_variant	MODIFIER	LOC102153070	102153070	transcript	XR_002627429.1	pseudogene	4	n.352+18434T>C		-1	-1	-1	-1	-1	-1	0
1	65756056	A	G	GATKstd	intron_variant	MODIFIER	LOC102153070	102153070	transcript	XR_002627445.1	pseudogene	4	n.1969-20676T>C		-1	-1	-1	-1	-1	-1	0
1	65756056	A	G	GATKstd	intron_variant	MODIFIER	LOC102153070	102153070	transcript	XR_002627426.1	pseudogene	4	n.330-20676T>C		-1	-1	-1	-1	-1	-1	0
1	65756056	A	G	GATKstd	intron_variant	MODIFIER	LOC102153070	102153070	transcript	XR_002627427.1	pseudogene	4	n.330-20676T>C		-1	-1	-1	-1	-1	-1	0
1	65756056	A	G	GATKstd	intron_variant	MODIFIER	LOC102153070	102153070	transcript	XR_002627431.1	pseudogene	4	n.257-20676T>C		-1	-1	-1	-1	-1	-1	0
1	65756056	A	G	GATKstd	intron_variant	MODIFIER	LOC102153070	102153070	transcript	XR_002627433.1	pseudogene	3	n.206-20676T>C		-1	-1	-1	-1	-1	-1	0
1	65756056	A	G	GATKstd	intron_variant	MODIFIER	LOC102153070	102153070	transcript	XR_001316225.2	pseudogene	4	n.330-20676T>C		-1	-1	-1	-1	-1	-1	0
1	65756056	A	G	GATKstd	intron_variant	MODIFIER	LOC102153070	102153070	transcript	XR_002627446.1	pseudogene	4	n.330-20676T>C		-1	-1	-1	-1	-1	-1	0
1	65756056	A	G	GATKstd	intron_variant	MODIFIER	LOC102153070	102153070	transcript	XR_002627449.1	pseudogene	4	n.330-20676T>C		-1	-1	-1	-1	-1	-1	0
1	65756056	A	G	GATKstd	intron_variant	MODIFIER	LOC102153070	102153070	transcript	XR_001316226.2	pseudogene	4	n.330-20676T>C		-1	-1	-1	-1	-1	-1	0
1	65758945	G	A	GATKstd	intron_variant	MODIFIER	LOC102153070	102153070	transcript	XR_002627450.1	pseudogene	6	n.2131+15545C>T		-1	-1	-1	-1	-1	-1	0
1	65758945	G	A	GATKstd	intron_variant	MODIFIER	LOC102153070	102153070	transcript	XR_002627437.1	pseudogene	4	n.330-23565C>T		-1	-1	-1	-1	-1	-1	0
1	65758945	G	A	GATKstd	intron_variant	MODIFIER	LOC102153070	102153070	transcript	XR_002627441.1	pseudogene	4	n.330-23565C>T		-1	-1	-1	-1	-1	-1	0
1	65758945	G	A	GATKstd	intron_variant	MODIFIER	LOC102153070	102153070	transcript	XR_002627442.1	pseudogene	4	n.330-23565C>T		-1	-1	-1	-1	-1	-1	0
1	65758945	G	A	GATKstd	intron_variant	MODIFIER	LOC102153070	102153070	transcript	XR_002627461.1	pseudogene	4	n.330-23565C>T		-1	-1	-1	-1	-1	-1	0
1	65758945	G	A	GATKstd	intron_variant	MODIFIER	LOC102153070	102153070	transcript	XR_002627443.1	pseudogene	4	n.330-23565C>T		-1	-1	-1	-1	-1	-1	0
1	65758945	G	A	GATKstd	intron_variant	MODIFIER	LOC102153070	102153070	transcript	XR_002627454.1	pseudogene	4	n.330-23565C>T		-1	-1	-1	-1	-1	-1	0
1	65758945	G	A	GATKstd	intron_variant	MODIFIER	LOC102153070	102153070	transcript	XR_002627451.1	pseudogene	4	n.511+15545C>T		-1	-1	-1	-1	-1	-1	0
1	65758945	G	A	GATKstd	intron_variant	MODIFIER	LOC102153070	102153070	transcript	XR_002627434.1	pseudogene	6	n.491+15545C>T		-1	-1	-1	-1	-1	-1	0
1	65758945	G	A	GATKstd	intron_variant	MODIFIER	LOC102153070	102153070	transcript	XR_002627430.1	pseudogene	5	n.403+15545C>T		-1	-1	-1	-1	-1	-1	0
1	65758945	G	A	GATKstd	intron_variant	MODIFIER	LOC102153070	102153070	transcript	XR_002627444.1	pseudogene	4	n.330-23565C>T		-1	-1	-1	-1	-1	-1	0
1	65758945	G	A	GATKstd	intron_variant	MODIFIER	LOC102153070	102153070	transcript	XR_002627447.1	pseudogene	4	n.330-23565C>T		-1	-1	-1	-1	-1	-1	0
1	65758945	G	A	GATKstd	intron_variant	MODIFIER	LOC102153070	102153070	transcript	XR_002627448.1	pseudogene	3	n.438-23565C>T		-1	-1	-1	-1	-1	-1	0
1	65758945	G	A	GATKstd	intron_variant	MODIFIER	LOC102153070	102153070	transcript	XR_002627429.1	pseudogene	4	n.352+15545C>T		-1	-1	-1	-1	-1	-1	0
1	65758945	G	A	GATKstd	intron_variant	MODIFIER	LOC102153070	102153070	transcript	XR_002627445.1	pseudogene	4	n.1969-23565C>T		-1	-1	-1	-1	-1	-1	0
1	65758945	G	A	GATKstd	intron_variant	MODIFIER	LOC102153070	102153070	transcript	XR_002627426.1	pseudogene	4	n.330-23565C>T		-1	-1	-1	-1	-1	-1	0
1	65758945	G	A	GATKstd	intron_variant	MODIFIER	LOC102153070	102153070	transcript	XR_002627427.1	pseudogene	4	n.330-23565C>T		-1	-1	-1	-1	-1	-1	0
1	65758945	G	A	GATKstd	intron_variant	MODIFIER	LOC102153070	102153070	transcript	XR_002627431.1	pseudogene	4	n.257-23565C>T		-1	-1	-1	-1	-1	-1	0
1	65758945	G	A	GATKstd	intron_variant	MODIFIER	LOC102153070	102153070	transcript	XR_002627433.1	pseudogene	3	n.206-23565C>T		-1	-1	-1	-1	-1	-1	0
1	65758945	G	A	GATKstd	intron_variant	MODIFIER	LOC102153070	102153070	transcript	XR_001316225.2	pseudogene	4	n.330-23565C>T		-1	-1	-1	-1	-1	-1	0
1	65758945	G	A	GATKstd	intron_variant	MODIFIER	LOC102153070	102153070	transcript	XR_002627446.1	pseudogene	4	n.330-23565C>T		-1	-1	-1	-1	-1	-1	0
1	65758945	G	A	GATKstd	intron_variant	MODIFIER	LOC102153070	102153070	transcript	XR_002627449.1	pseudogene	4	n.330-23565C>T		-1	-1	-1	-1	-1	-1	0
1	65758945	G	A	GATKstd	intron_variant	MODIFIER	LOC102153070	102153070	transcript	XR_001316226.2	pseudogene	4	n.330-23565C>T		-1	-1	-1	-1	-1	-1	0
1	65770395	G	A	GATKstd	intron_variant	MODIFIER	LOC102153070	102153070	transcript	XR_002627450.1	pseudogene	6	n.2131+4095C>T		-1	-1	-1	-1	-1	-1	0
1	65770395	G	A	GATKstd	intron_variant	MODIFIER	LOC102153070	102153070	transcript	XR_002627437.1	pseudogene	4	n.329+30706C>T		-1	-1	-1	-1	-1	-1	0
1	65770395	G	A	GATKstd	intron_variant	MODIFIER	LOC102153070	102153070	transcript	XR_002627441.1	pseudogene	4	n.329+30706C>T		-1	-1	-1	-1	-1	-1	0
1	65770395	G	A	GATKstd	intron_variant	MODIFIER	LOC102153070	102153070	transcript	XR_002627442.1	pseudogene	4	n.329+30706C>T		-1	-1	-1	-1	-1	-1	0
1	65770395	G	A	GATKstd	intron_variant	MODIFIER	LOC102153070	102153070	transcript	XR_002627461.1	pseudogene	4	n.329+30706C>T		-1	-1	-1	-1	-1	-1	0
1	65770395	G	A	GATKstd	intron_variant	MODIFIER	LOC102153070	102153070	transcript	XR_002627443.1	pseudogene	4	n.329+30706C>T		-1	-1	-1	-1	-1	-1	0
1	65770395	G	A	GATKstd	intron_variant	MODIFIER	LOC102153070	102153070	transcript	XR_002627454.1	pseudogene	4	n.329+30706C>T		-1	-1	-1	-1	-1	-1	0
1	65770395	G	A	GATKstd	intron_variant	MODIFIER	LOC102153070	102153070	transcript	XR_002627451.1	pseudogene	4	n.511+4095C>T		-1	-1	-1	-1	-1	-1	0
1	65770395	G	A	GATKstd	intron_variant	MODIFIER	LOC102153070	102153070	transcript	XR_002627434.1	pseudogene	6	n.491+4095C>T		-1	-1	-1	-1	-1	-1	0
1	65770395	G	A	GATKstd	intron_variant	MODIFIER	LOC102153070	102153070	transcript	XR_002627430.1	pseudogene	5	n.403+4095C>T		-1	-1	-1	-1	-1	-1	0
1	65770395	G	A	GATKstd	intron_variant	MODIFIER	LOC102153070	102153070	transcript	XR_002627444.1	pseudogene	4	n.329+30706C>T		-1	-1	-1	-1	-1	-1	0
1	65770395	G	A	GATKstd	intron_variant	MODIFIER	LOC102153070	102153070	transcript	XR_002627447.1	pseudogene	4	n.329+30706C>T		-1	-1	-1	-1	-1	-1	0
1	65770395	G	A	GATKstd	intron_variant	MODIFIER	LOC102153070	102153070	transcript	XR_002627448.1	pseudogene	3	n.437+30706C>T		-1	-1	-1	-1	-1	-1	0
1	65770395	G	A	GATKstd	intron_variant	MODIFIER	LOC102153070	102153070	transcript	XR_002627429.1	pseudogene	4	n.352+4095C>T		-1	-1	-1	-1	-1	-1	0
1	65770395	G	A	GATKstd	intron_variant	MODIFIER	LOC102153070	102153070	transcript	XR_002627445.1	pseudogene	4	n.1968+30706C>T		-1	-1	-1	-1	-1	-1	0
1	65770395	G	A	GATKstd	intron_variant	MODIFIER	LOC102153070	102153070	transcript	XR_002627426.1	pseudogene	4	n.329+30706C>T		-1	-1	-1	-1	-1	-1	0
1	65770395	G	A	GATKstd	intron_variant	MODIFIER	LOC102153070	102153070	transcript	XR_002627427.1	pseudogene	4	n.329+30706C>T		-1	-1	-1	-1	-1	-1	0
1	65770395	G	A	GATKstd	intron_variant	MODIFIER	LOC102153070	102153070	transcript	XR_002627431.1	pseudogene	4	n.256+24757C>T		-1	-1	-1	-1	-1	-1	0
1	65770395	G	A	GATKstd	intron_variant	MODIFIER	LOC102153070	102153070	transcript	XR_002627433.1	pseudogene	3	n.206-35015C>T		-1	-1	-1	-1	-1	-1	0
1	65770395	G	A	GATKstd	intron_variant	MODIFIER	LOC102153070	102153070	transcript	XR_001316225.2	pseudogene	4	n.329+30706C>T		-1	-1	-1	-1	-1	-1	0
1	65770395	G	A	GATKstd	intron_variant	MODIFIER	LOC102153070	102153070	transcript	XR_002627446.1	pseudogene	4	n.329+30706C>T		-1	-1	-1	-1	-1	-1	0
1	65770395	G	A	GATKstd	intron_variant	MODIFIER	LOC102153070	102153070	transcript	XR_002627449.1	pseudogene	4	n.329+30706C>T		-1	-1	-1	-1	-1	-1	0
1	65770395	G	A	GATKstd	intron_variant	MODIFIER	LOC102153070	102153070	transcript	XR_001316226.2	pseudogene	4	n.329+30706C>T		-1	-1	-1	-1	-1	-1	0
1	65778547	G	A	GATKstd	intron_variant	MODIFIER	LOC102153070	102153070	transcript	XR_002627450.1	pseudogene	5	n.1985-3911C>T		-1	-1	-1	-1	-1	-1	0
1	65778547	G	A	GATKstd	intron_variant	MODIFIER	LOC102153070	102153070	transcript	XR_002627437.1	pseudogene	4	n.329+22554C>T		-1	-1	-1	-1	-1	-1	0
1	65778547	G	A	GATKstd	intron_variant	MODIFIER	LOC102153070	102153070	transcript	XR_002627441.1	pseudogene	4	n.329+22554C>T		-1	-1	-1	-1	-1	-1	0
1	65778547	G	A	GATKstd	intron_variant	MODIFIER	LOC102153070	102153070	transcript	XR_002627442.1	pseudogene	4	n.329+22554C>T		-1	-1	-1	-1	-1	-1	0
1	65778547	G	A	GATKstd	intron_variant	MODIFIER	LOC102153070	102153070	transcript	XR_002627461.1	pseudogene	4	n.329+22554C>T		-1	-1	-1	-1	-1	-1	0
1	65778547	G	A	GATKstd	intron_variant	MODIFIER	LOC102153070	102153070	transcript	XR_002627443.1	pseudogene	4	n.329+22554C>T		-1	-1	-1	-1	-1	-1	0
1	65778547	G	A	GATKstd	intron_variant	MODIFIER	LOC102153070	102153070	transcript	XR_002627454.1	pseudogene	4	n.329+22554C>T		-1	-1	-1	-1	-1	-1	0
1	65778547	G	A	GATKstd	intron_variant	MODIFIER	LOC102153070	102153070	transcript	XR_002627451.1	pseudogene	3	n.365-3911C>T		-1	-1	-1	-1	-1	-1	0
1	65778547	G	A	GATKstd	intron_variant	MODIFIER	LOC102153070	102153070	transcript	XR_002627434.1	pseudogene	5	n.345-3911C>T		-1	-1	-1	-1	-1	-1	0
1	65778547	G	A	GATKstd	intron_variant	MODIFIER	LOC102153070	102153070	transcript	XR_002627430.1	pseudogene	4	n.257-3911C>T		-1	-1	-1	-1	-1	-1	0
1	65778547	G	A	GATKstd	intron_variant	MODIFIER	LOC102153070	102153070	transcript	XR_002627444.1	pseudogene	4	n.329+22554C>T		-1	-1	-1	-1	-1	-1	0
1	65778547	G	A	GATKstd	intron_variant	MODIFIER	LOC102153070	102153070	transcript	XR_002627447.1	pseudogene	4	n.329+22554C>T		-1	-1	-1	-1	-1	-1	0
1	65778547	G	A	GATKstd	intron_variant	MODIFIER	LOC102153070	102153070	transcript	XR_002627448.1	pseudogene	3	n.437+22554C>T		-1	-1	-1	-1	-1	-1	0
1	65778547	G	A	GATKstd	intron_variant	MODIFIER	LOC102153070	102153070	transcript	XR_002627429.1	pseudogene	3	n.206-3911C>T		-1	-1	-1	-1	-1	-1	0
1	65778547	G	A	GATKstd	intron_variant	MODIFIER	LOC102153070	102153070	transcript	XR_002627445.1	pseudogene	4	n.1968+22554C>T		-1	-1	-1	-1	-1	-1	0
1	65778547	G	A	GATKstd	intron_variant	MODIFIER	LOC102153070	102153070	transcript	XR_002627426.1	pseudogene	4	n.329+22554C>T		-1	-1	-1	-1	-1	-1	0
1	65778547	G	A	GATKstd	intron_variant	MODIFIER	LOC102153070	102153070	transcript	XR_002627427.1	pseudogene	4	n.329+22554C>T		-1	-1	-1	-1	-1	-1	0
1	65778547	G	A	GATKstd	intron_variant	MODIFIER	LOC102153070	102153070	transcript	XR_002627431.1	pseudogene	4	n.256+16605C>T		-1	-1	-1	-1	-1	-1	0
1	65778547	G	A	GATKstd	intron_variant	MODIFIER	LOC102153070	102153070	transcript	XR_002627433.1	pseudogene	3	n.206-43167C>T		-1	-1	-1	-1	-1	-1	0
1	65778547	G	A	GATKstd	intron_variant	MODIFIER	LOC102153070	102153070	transcript	XR_001316225.2	pseudogene	4	n.329+22554C>T		-1	-1	-1	-1	-1	-1	0
1	65778547	G	A	GATKstd	intron_variant	MODIFIER	LOC102153070	102153070	transcript	XR_002627446.1	pseudogene	4	n.329+22554C>T		-1	-1	-1	-1	-1	-1	0
1	65778547	G	A	GATKstd	intron_variant	MODIFIER	LOC102153070	102153070	transcript	XR_002627449.1	pseudogene	4	n.329+22554C>T		-1	-1	-1	-1	-1	-1	0
1	65778547	G	A	GATKstd	intron_variant	MODIFIER	LOC102153070	102153070	transcript	XR_001316226.2	pseudogene	4	n.329+22554C>T		-1	-1	-1	-1	-1	-1	0
1	65779287	G	A	PASS	intron_variant	MODIFIER	LOC102153070	102153070	transcript	XR_002627450.1	pseudogene	5	n.1985-4651C>T		-1	-1	-1	-1	-1	-1	0
1	65779287	G	A	PASS	intron_variant	MODIFIER	LOC102153070	102153070	transcript	XR_002627437.1	pseudogene	4	n.329+21814C>T		-1	-1	-1	-1	-1	-1	0
1	65779287	G	A	PASS	intron_variant	MODIFIER	LOC102153070	102153070	transcript	XR_002627441.1	pseudogene	4	n.329+21814C>T		-1	-1	-1	-1	-1	-1	0
1	65779287	G	A	PASS	intron_variant	MODIFIER	LOC102153070	102153070	transcript	XR_002627442.1	pseudogene	4	n.329+21814C>T		-1	-1	-1	-1	-1	-1	0
1	65779287	G	A	PASS	intron_variant	MODIFIER	LOC102153070	102153070	transcript	XR_002627461.1	pseudogene	4	n.329+21814C>T		-1	-1	-1	-1	-1	-1	0
1	65779287	G	A	PASS	intron_variant	MODIFIER	LOC102153070	102153070	transcript	XR_002627443.1	pseudogene	4	n.329+21814C>T		-1	-1	-1	-1	-1	-1	0
1	65779287	G	A	PASS	intron_variant	MODIFIER	LOC102153070	102153070	transcript	XR_002627454.1	pseudogene	4	n.329+21814C>T		-1	-1	-1	-1	-1	-1	0
1	65779287	G	A	PASS	intron_variant	MODIFIER	LOC102153070	102153070	transcript	XR_002627451.1	pseudogene	3	n.365-4651C>T		-1	-1	-1	-1	-1	-1	0
1	65779287	G	A	PASS	intron_variant	MODIFIER	LOC102153070	102153070	transcript	XR_002627434.1	pseudogene	5	n.345-4651C>T		-1	-1	-1	-1	-1	-1	0
1	65779287	G	A	PASS	intron_variant	MODIFIER	LOC102153070	102153070	transcript	XR_002627430.1	pseudogene	4	n.257-4651C>T		-1	-1	-1	-1	-1	-1	0
1	65779287	G	A	PASS	intron_variant	MODIFIER	LOC102153070	102153070	transcript	XR_002627444.1	pseudogene	4	n.329+21814C>T		-1	-1	-1	-1	-1	-1	0
1	65779287	G	A	PASS	intron_variant	MODIFIER	LOC102153070	102153070	transcript	XR_002627447.1	pseudogene	4	n.329+21814C>T		-1	-1	-1	-1	-1	-1	0
1	65779287	G	A	PASS	intron_variant	MODIFIER	LOC102153070	102153070	transcript	XR_002627448.1	pseudogene	3	n.437+21814C>T		-1	-1	-1	-1	-1	-1	0
1	65779287	G	A	PASS	intron_variant	MODIFIER	LOC102153070	102153070	transcript	XR_002627429.1	pseudogene	3	n.206-4651C>T		-1	-1	-1	-1	-1	-1	0
1	65779287	G	A	PASS	intron_variant	MODIFIER	LOC102153070	102153070	transcript	XR_002627445.1	pseudogene	4	n.1968+21814C>T		-1	-1	-1	-1	-1	-1	0
1	65779287	G	A	PASS	intron_variant	MODIFIER	LOC102153070	102153070	transcript	XR_002627426.1	pseudogene	4	n.329+21814C>T		-1	-1	-1	-1	-1	-1	0
1	65779287	G	A	PASS	intron_variant	MODIFIER	LOC102153070	102153070	transcript	XR_002627427.1	pseudogene	4	n.329+21814C>T		-1	-1	-1	-1	-1	-1	0
1	65779287	G	A	PASS	intron_variant	MODIFIER	LOC102153070	102153070	transcript	XR_002627431.1	pseudogene	4	n.256+15865C>T		-1	-1	-1	-1	-1	-1	0
1	65779287	G	A	PASS	intron_variant	MODIFIER	LOC102153070	102153070	transcript	XR_002627433.1	pseudogene	3	n.206-43907C>T		-1	-1	-1	-1	-1	-1	0
1	65779287	G	A	PASS	intron_variant	MODIFIER	LOC102153070	102153070	transcript	XR_001316225.2	pseudogene	4	n.329+21814C>T		-1	-1	-1	-1	-1	-1	0
1	65779287	G	A	PASS	intron_variant	MODIFIER	LOC102153070	102153070	transcript	XR_002627446.1	pseudogene	4	n.329+21814C>T		-1	-1	-1	-1	-1	-1	0
1	65779287	G	A	PASS	intron_variant	MODIFIER	LOC102153070	102153070	transcript	XR_002627449.1	pseudogene	4	n.329+21814C>T		-1	-1	-1	-1	-1	-1	0
1	65779287	G	A	PASS	intron_variant	MODIFIER	LOC102153070	102153070	transcript	XR_001316226.2	pseudogene	4	n.329+21814C>T		-1	-1	-1	-1	-1	-1	0
1	65779503	T	A	GATKstd	intron_variant	MODIFIER	LOC102153070	102153070	transcript	XR_002627450.1	pseudogene	5	n.1985-4867A>T		-1	-1	-1	-1	-1	-1	0
1	65779503	T	A	GATKstd	intron_variant	MODIFIER	LOC102153070	102153070	transcript	XR_002627437.1	pseudogene	4	n.329+21598A>T		-1	-1	-1	-1	-1	-1	0
1	65779503	T	A	GATKstd	intron_variant	MODIFIER	LOC102153070	102153070	transcript	XR_002627441.1	pseudogene	4	n.329+21598A>T		-1	-1	-1	-1	-1	-1	0
1	65779503	T	A	GATKstd	intron_variant	MODIFIER	LOC102153070	102153070	transcript	XR_002627442.1	pseudogene	4	n.329+21598A>T		-1	-1	-1	-1	-1	-1	0
1	65779503	T	A	GATKstd	intron_variant	MODIFIER	LOC102153070	102153070	transcript	XR_002627461.1	pseudogene	4	n.329+21598A>T		-1	-1	-1	-1	-1	-1	0
1	65779503	T	A	GATKstd	intron_variant	MODIFIER	LOC102153070	102153070	transcript	XR_002627443.1	pseudogene	4	n.329+21598A>T		-1	-1	-1	-1	-1	-1	0
1	65779503	T	A	GATKstd	intron_variant	MODIFIER	LOC102153070	102153070	transcript	XR_002627454.1	pseudogene	4	n.329+21598A>T		-1	-1	-1	-1	-1	-1	0
1	65779503	T	A	GATKstd	intron_variant	MODIFIER	LOC102153070	102153070	transcript	XR_002627451.1	pseudogene	3	n.365-4867A>T		-1	-1	-1	-1	-1	-1	0
1	65779503	T	A	GATKstd	intron_variant	MODIFIER	LOC102153070	102153070	transcript	XR_002627434.1	pseudogene	5	n.345-4867A>T		-1	-1	-1	-1	-1	-1	0
1	65779503	T	A	GATKstd	intron_variant	MODIFIER	LOC102153070	102153070	transcript	XR_002627430.1	pseudogene	4	n.257-4867A>T		-1	-1	-1	-1	-1	-1	0
1	65779503	T	A	GATKstd	intron_variant	MODIFIER	LOC102153070	102153070	transcript	XR_002627444.1	pseudogene	4	n.329+21598A>T		-1	-1	-1	-1	-1	-1	0
1	65779503	T	A	GATKstd	intron_variant	MODIFIER	LOC102153070	102153070	transcript	XR_002627447.1	pseudogene	4	n.329+21598A>T		-1	-1	-1	-1	-1	-1	0
1	65779503	T	A	GATKstd	intron_variant	MODIFIER	LOC102153070	102153070	transcript	XR_002627448.1	pseudogene	3	n.437+21598A>T		-1	-1	-1	-1	-1	-1	0
1	65779503	T	A	GATKstd	intron_variant	MODIFIER	LOC102153070	102153070	transcript	XR_002627429.1	pseudogene	3	n.206-4867A>T		-1	-1	-1	-1	-1	-1	0
1	65779503	T	A	GATKstd	intron_variant	MODIFIER	LOC102153070	102153070	transcript	XR_002627445.1	pseudogene	4	n.1968+21598A>T		-1	-1	-1	-1	-1	-1	0
1	65779503	T	A	GATKstd	intron_variant	MODIFIER	LOC102153070	102153070	transcript	XR_002627426.1	pseudogene	4	n.329+21598A>T		-1	-1	-1	-1	-1	-1	0
1	65779503	T	A	GATKstd	intron_variant	MODIFIER	LOC102153070	102153070	transcript	XR_002627427.1	pseudogene	4	n.329+21598A>T		-1	-1	-1	-1	-1	-1	0
1	65779503	T	A	GATKstd	intron_variant	MODIFIER	LOC102153070	102153070	transcript	XR_002627431.1	pseudogene	4	n.256+15649A>T		-1	-1	-1	-1	-1	-1	0
1	65779503	T	A	GATKstd	intron_variant	MODIFIER	LOC102153070	102153070	transcript	XR_002627433.1	pseudogene	3	n.206-44123A>T		-1	-1	-1	-1	-1	-1	0
1	65779503	T	A	GATKstd	intron_variant	MODIFIER	LOC102153070	102153070	transcript	XR_001316225.2	pseudogene	4	n.329+21598A>T		-1	-1	-1	-1	-1	-1	0
1	65779503	T	A	GATKstd	intron_variant	MODIFIER	LOC102153070	102153070	transcript	XR_002627446.1	pseudogene	4	n.329+21598A>T		-1	-1	-1	-1	-1	-1	0
1	65779503	T	A	GATKstd	intron_variant	MODIFIER	LOC102153070	102153070	transcript	XR_002627449.1	pseudogene	4	n.329+21598A>T		-1	-1	-1	-1	-1	-1	0
1	65779503	T	A	GATKstd	intron_variant	MODIFIER	LOC102153070	102153070	transcript	XR_001316226.2	pseudogene	4	n.329+21598A>T		-1	-1	-1	-1	-1	-1	0
1	65780808	T	A	PASS	intron_variant	MODIFIER	LOC102153070	102153070	transcript	XR_002627450.1	pseudogene	5	n.1985-6172A>T		-1	-1	-1	-1	-1	-1	0
1	65780808	T	A	PASS	intron_variant	MODIFIER	LOC102153070	102153070	transcript	XR_002627437.1	pseudogene	4	n.329+20293A>T		-1	-1	-1	-1	-1	-1	0
1	65780808	T	A	PASS	intron_variant	MODIFIER	LOC102153070	102153070	transcript	XR_002627441.1	pseudogene	4	n.329+20293A>T		-1	-1	-1	-1	-1	-1	0
1	65780808	T	A	PASS	intron_variant	MODIFIER	LOC102153070	102153070	transcript	XR_002627442.1	pseudogene	4	n.329+20293A>T		-1	-1	-1	-1	-1	-1	0
1	65780808	T	A	PASS	intron_variant	MODIFIER	LOC102153070	102153070	transcript	XR_002627461.1	pseudogene	4	n.329+20293A>T		-1	-1	-1	-1	-1	-1	0
1	65780808	T	A	PASS	intron_variant	MODIFIER	LOC102153070	102153070	transcript	XR_002627443.1	pseudogene	4	n.329+20293A>T		-1	-1	-1	-1	-1	-1	0
1	65780808	T	A	PASS	intron_variant	MODIFIER	LOC102153070	102153070	transcript	XR_002627454.1	pseudogene	4	n.329+20293A>T		-1	-1	-1	-1	-1	-1	0
1	65780808	T	A	PASS	intron_variant	MODIFIER	LOC102153070	102153070	transcript	XR_002627451.1	pseudogene	3	n.365-6172A>T		-1	-1	-1	-1	-1	-1	0
1	65780808	T	A	PASS	intron_variant	MODIFIER	LOC102153070	102153070	transcript	XR_002627434.1	pseudogene	5	n.345-6172A>T		-1	-1	-1	-1	-1	-1	0
1	65780808	T	A	PASS	intron_variant	MODIFIER	LOC102153070	102153070	transcript	XR_002627430.1	pseudogene	4	n.257-6172A>T		-1	-1	-1	-1	-1	-1	0
1	65780808	T	A	PASS	intron_variant	MODIFIER	LOC102153070	102153070	transcript	XR_002627444.1	pseudogene	4	n.329+20293A>T		-1	-1	-1	-1	-1	-1	0
1	65780808	T	A	PASS	intron_variant	MODIFIER	LOC102153070	102153070	transcript	XR_002627447.1	pseudogene	4	n.329+20293A>T		-1	-1	-1	-1	-1	-1	0
1	65780808	T	A	PASS	intron_variant	MODIFIER	LOC102153070	102153070	transcript	XR_002627448.1	pseudogene	3	n.437+20293A>T		-1	-1	-1	-1	-1	-1	0
1	65780808	T	A	PASS	intron_variant	MODIFIER	LOC102153070	102153070	transcript	XR_002627429.1	pseudogene	3	n.206-6172A>T		-1	-1	-1	-1	-1	-1	0
1	65780808	T	A	PASS	intron_variant	MODIFIER	LOC102153070	102153070	transcript	XR_002627445.1	pseudogene	4	n.1968+20293A>T		-1	-1	-1	-1	-1	-1	0
1	65780808	T	A	PASS	intron_variant	MODIFIER	LOC102153070	102153070	transcript	XR_002627426.1	pseudogene	4	n.329+20293A>T		-1	-1	-1	-1	-1	-1	0
1	65780808	T	A	PASS	intron_variant	MODIFIER	LOC102153070	102153070	transcript	XR_002627427.1	pseudogene	4	n.329+20293A>T		-1	-1	-1	-1	-1	-1	0
1	65780808	T	A	PASS	intron_variant	MODIFIER	LOC102153070	102153070	transcript	XR_002627431.1	pseudogene	4	n.256+14344A>T		-1	-1	-1	-1	-1	-1	0
1	65780808	T	A	PASS	intron_variant	MODIFIER	LOC102153070	102153070	transcript	XR_002627433.1	pseudogene	3	n.206-45428A>T		-1	-1	-1	-1	-1	-1	0
1	65780808	T	A	PASS	intron_variant	MODIFIER	LOC102153070	102153070	transcript	XR_001316225.2	pseudogene	4	n.329+20293A>T		-1	-1	-1	-1	-1	-1	0
1	65780808	T	A	PASS	intron_variant	MODIFIER	LOC102153070	102153070	transcript	XR_002627446.1	pseudogene	4	n.329+20293A>T		-1	-1	-1	-1	-1	-1	0
1	65780808	T	A	PASS	intron_variant	MODIFIER	LOC102153070	102153070	transcript	XR_002627449.1	pseudogene	4	n.329+20293A>T		-1	-1	-1	-1	-1	-1	0
1	65780808	T	A	PASS	intron_variant	MODIFIER	LOC102153070	102153070	transcript	XR_001316226.2	pseudogene	4	n.329+20293A>T		-1	-1	-1	-1	-1	-1	0
1	65782488	A	G	PASS	intron_variant	MODIFIER	LOC102153070	102153070	transcript	XR_002627450.1	pseudogene	5	n.1985-7852T>C		-1	-1	-1	-1	-1	-1	0
1	65782488	A	G	PASS	intron_variant	MODIFIER	LOC102153070	102153070	transcript	XR_002627437.1	pseudogene	4	n.329+18613T>C		-1	-1	-1	-1	-1	-1	0
1	65782488	A	G	PASS	intron_variant	MODIFIER	LOC102153070	102153070	transcript	XR_002627441.1	pseudogene	4	n.329+18613T>C		-1	-1	-1	-1	-1	-1	0
1	65782488	A	G	PASS	intron_variant	MODIFIER	LOC102153070	102153070	transcript	XR_002627442.1	pseudogene	4	n.329+18613T>C		-1	-1	-1	-1	-1	-1	0
1	65782488	A	G	PASS	intron_variant	MODIFIER	LOC102153070	102153070	transcript	XR_002627461.1	pseudogene	4	n.329+18613T>C		-1	-1	-1	-1	-1	-1	0
1	65782488	A	G	PASS	intron_variant	MODIFIER	LOC102153070	102153070	transcript	XR_002627443.1	pseudogene	4	n.329+18613T>C		-1	-1	-1	-1	-1	-1	0
1	65782488	A	G	PASS	intron_variant	MODIFIER	LOC102153070	102153070	transcript	XR_002627454.1	pseudogene	4	n.329+18613T>C		-1	-1	-1	-1	-1	-1	0
1	65782488	A	G	PASS	intron_variant	MODIFIER	LOC102153070	102153070	transcript	XR_002627451.1	pseudogene	3	n.365-7852T>C		-1	-1	-1	-1	-1	-1	0
1	65782488	A	G	PASS	intron_variant	MODIFIER	LOC102153070	102153070	transcript	XR_002627434.1	pseudogene	5	n.345-7852T>C		-1	-1	-1	-1	-1	-1	0
1	65782488	A	G	PASS	intron_variant	MODIFIER	LOC102153070	102153070	transcript	XR_002627430.1	pseudogene	4	n.257-7852T>C		-1	-1	-1	-1	-1	-1	0
1	65782488	A	G	PASS	intron_variant	MODIFIER	LOC102153070	102153070	transcript	XR_002627444.1	pseudogene	4	n.329+18613T>C		-1	-1	-1	-1	-1	-1	0
1	65782488	A	G	PASS	intron_variant	MODIFIER	LOC102153070	102153070	transcript	XR_002627447.1	pseudogene	4	n.329+18613T>C		-1	-1	-1	-1	-1	-1	0
1	65782488	A	G	PASS	intron_variant	MODIFIER	LOC102153070	102153070	transcript	XR_002627448.1	pseudogene	3	n.437+18613T>C		-1	-1	-1	-1	-1	-1	0
1	65782488	A	G	PASS	intron_variant	MODIFIER	LOC102153070	102153070	transcript	XR_002627429.1	pseudogene	3	n.206-7852T>C		-1	-1	-1	-1	-1	-1	0
1	65782488	A	G	PASS	intron_variant	MODIFIER	LOC102153070	102153070	transcript	XR_002627445.1	pseudogene	4	n.1968+18613T>C		-1	-1	-1	-1	-1	-1	0
1	65782488	A	G	PASS	intron_variant	MODIFIER	LOC102153070	102153070	transcript	XR_002627426.1	pseudogene	4	n.329+18613T>C		-1	-1	-1	-1	-1	-1	0
1	65782488	A	G	PASS	intron_variant	MODIFIER	LOC102153070	102153070	transcript	XR_002627427.1	pseudogene	4	n.329+18613T>C		-1	-1	-1	-1	-1	-1	0
1	65782488	A	G	PASS	intron_variant	MODIFIER	LOC102153070	102153070	transcript	XR_002627431.1	pseudogene	4	n.256+12664T>C		-1	-1	-1	-1	-1	-1	0
1	65782488	A	G	PASS	intron_variant	MODIFIER	LOC102153070	102153070	transcript	XR_002627433.1	pseudogene	3	n.206-47108T>C		-1	-1	-1	-1	-1	-1	0
1	65782488	A	G	PASS	intron_variant	MODIFIER	LOC102153070	102153070	transcript	XR_001316225.2	pseudogene	4	n.329+18613T>C		-1	-1	-1	-1	-1	-1	0
1	65782488	A	G	PASS	intron_variant	MODIFIER	LOC102153070	102153070	transcript	XR_002627446.1	pseudogene	4	n.329+18613T>C		-1	-1	-1	-1	-1	-1	0
1	65782488	A	G	PASS	intron_variant	MODIFIER	LOC102153070	102153070	transcript	XR_002627449.1	pseudogene	4	n.329+18613T>C		-1	-1	-1	-1	-1	-1	0
1	65782488	A	G	PASS	intron_variant	MODIFIER	LOC102153070	102153070	transcript	XR_001316226.2	pseudogene	4	n.329+18613T>C		-1	-1	-1	-1	-1	-1	0
1	65790680	G	A	GATKstd	intron_variant	MODIFIER	LOC102153070	102153070	transcript	XR_002627450.1	pseudogene	5	n.1984+4472C>T		-1	-1	-1	-1	-1	-1	0
1	65790680	G	A	GATKstd	intron_variant	MODIFIER	LOC102153070	102153070	transcript	XR_002627437.1	pseudogene	4	n.329+10421C>T		-1	-1	-1	-1	-1	-1	0
1	65790680	G	A	GATKstd	intron_variant	MODIFIER	LOC102153070	102153070	transcript	XR_002627441.1	pseudogene	4	n.329+10421C>T		-1	-1	-1	-1	-1	-1	0
1	65790680	G	A	GATKstd	intron_variant	MODIFIER	LOC102153070	102153070	transcript	XR_002627442.1	pseudogene	4	n.329+10421C>T		-1	-1	-1	-1	-1	-1	0
1	65790680	G	A	GATKstd	intron_variant	MODIFIER	LOC102153070	102153070	transcript	XR_002627461.1	pseudogene	4	n.329+10421C>T		-1	-1	-1	-1	-1	-1	0
1	65790680	G	A	GATKstd	intron_variant	MODIFIER	LOC102153070	102153070	transcript	XR_002627443.1	pseudogene	4	n.329+10421C>T		-1	-1	-1	-1	-1	-1	0
1	65790680	G	A	GATKstd	intron_variant	MODIFIER	LOC102153070	102153070	transcript	XR_002627454.1	pseudogene	4	n.329+10421C>T		-1	-1	-1	-1	-1	-1	0
1	65790680	G	A	GATKstd	intron_variant	MODIFIER	LOC102153070	102153070	transcript	XR_002627451.1	pseudogene	3	n.364+4472C>T		-1	-1	-1	-1	-1	-1	0
1	65790680	G	A	GATKstd	intron_variant	MODIFIER	LOC102153070	102153070	transcript	XR_002627434.1	pseudogene	5	n.344+4472C>T		-1	-1	-1	-1	-1	-1	0
1	65790680	G	A	GATKstd	intron_variant	MODIFIER	LOC102153070	102153070	transcript	XR_002627430.1	pseudogene	4	n.256+4472C>T		-1	-1	-1	-1	-1	-1	0
1	65790680	G	A	GATKstd	intron_variant	MODIFIER	LOC102153070	102153070	transcript	XR_002627444.1	pseudogene	4	n.329+10421C>T		-1	-1	-1	-1	-1	-1	0
1	65790680	G	A	GATKstd	intron_variant	MODIFIER	LOC102153070	102153070	transcript	XR_002627447.1	pseudogene	4	n.329+10421C>T		-1	-1	-1	-1	-1	-1	0
1	65790680	G	A	GATKstd	intron_variant	MODIFIER	LOC102153070	102153070	transcript	XR_002627448.1	pseudogene	3	n.437+10421C>T		-1	-1	-1	-1	-1	-1	0
1	65790680	G	A	GATKstd	intron_variant	MODIFIER	LOC102153070	102153070	transcript	XR_002627429.1	pseudogene	3	n.206-16044C>T		-1	-1	-1	-1	-1	-1	0
1	65790680	G	A	GATKstd	intron_variant	MODIFIER	LOC102153070	102153070	transcript	XR_002627445.1	pseudogene	4	n.1968+10421C>T		-1	-1	-1	-1	-1	-1	0
1	65790680	G	A	GATKstd	intron_variant	MODIFIER	LOC102153070	102153070	transcript	XR_002627426.1	pseudogene	4	n.329+10421C>T		-1	-1	-1	-1	-1	-1	0
1	65790680	G	A	GATKstd	intron_variant	MODIFIER	LOC102153070	102153070	transcript	XR_002627427.1	pseudogene	4	n.329+10421C>T		-1	-1	-1	-1	-1	-1	0
1	65790680	G	A	GATKstd	intron_variant	MODIFIER	LOC102153070	102153070	transcript	XR_002627431.1	pseudogene	4	n.256+4472C>T		-1	-1	-1	-1	-1	-1	0
1	65790680	G	A	GATKstd	intron_variant	MODIFIER	LOC102153070	102153070	transcript	XR_002627433.1	pseudogene	3	n.205+51488C>T		-1	-1	-1	-1	-1	-1	0
1	65790680	G	A	GATKstd	intron_variant	MODIFIER	LOC102153070	102153070	transcript	XR_001316225.2	pseudogene	4	n.329+10421C>T		-1	-1	-1	-1	-1	-1	0
1	65790680	G	A	GATKstd	intron_variant	MODIFIER	LOC102153070	102153070	transcript	XR_002627446.1	pseudogene	4	n.329+10421C>T		-1	-1	-1	-1	-1	-1	0
1	65790680	G	A	GATKstd	intron_variant	MODIFIER	LOC102153070	102153070	transcript	XR_002627449.1	pseudogene	4	n.329+10421C>T		-1	-1	-1	-1	-1	-1	0
1	65790680	G	A	GATKstd	intron_variant	MODIFIER	LOC102153070	102153070	transcript	XR_001316226.2	pseudogene	4	n.329+10421C>T		-1	-1	-1	-1	-1	-1	0
1	65792497	C	T	GATKstd	intron_variant	MODIFIER	LOC102153070	102153070	transcript	XR_002627450.1	pseudogene	5	n.1984+2655G>A		-1	-1	-1	-1	-1	-1	0
1	65792497	C	T	GATKstd	intron_variant	MODIFIER	LOC102153070	102153070	transcript	XR_002627437.1	pseudogene	4	n.329+8604G>A		-1	-1	-1	-1	-1	-1	0
1	65792497	C	T	GATKstd	intron_variant	MODIFIER	LOC102153070	102153070	transcript	XR_002627441.1	pseudogene	4	n.329+8604G>A		-1	-1	-1	-1	-1	-1	0
1	65792497	C	T	GATKstd	intron_variant	MODIFIER	LOC102153070	102153070	transcript	XR_002627442.1	pseudogene	4	n.329+8604G>A		-1	-1	-1	-1	-1	-1	0
1	65792497	C	T	GATKstd	intron_variant	MODIFIER	LOC102153070	102153070	transcript	XR_002627461.1	pseudogene	4	n.329+8604G>A		-1	-1	-1	-1	-1	-1	0
1	65792497	C	T	GATKstd	intron_variant	MODIFIER	LOC102153070	102153070	transcript	XR_002627443.1	pseudogene	4	n.329+8604G>A		-1	-1	-1	-1	-1	-1	0
1	65792497	C	T	GATKstd	intron_variant	MODIFIER	LOC102153070	102153070	transcript	XR_002627454.1	pseudogene	4	n.329+8604G>A		-1	-1	-1	-1	-1	-1	0
1	65792497	C	T	GATKstd	intron_variant	MODIFIER	LOC102153070	102153070	transcript	XR_002627451.1	pseudogene	3	n.364+2655G>A		-1	-1	-1	-1	-1	-1	0
1	65792497	C	T	GATKstd	intron_variant	MODIFIER	LOC102153070	102153070	transcript	XR_002627434.1	pseudogene	5	n.344+2655G>A		-1	-1	-1	-1	-1	-1	0
1	65792497	C	T	GATKstd	intron_variant	MODIFIER	LOC102153070	102153070	transcript	XR_002627430.1	pseudogene	4	n.256+2655G>A		-1	-1	-1	-1	-1	-1	0
1	65792497	C	T	GATKstd	intron_variant	MODIFIER	LOC102153070	102153070	transcript	XR_002627444.1	pseudogene	4	n.329+8604G>A		-1	-1	-1	-1	-1	-1	0
1	65792497	C	T	GATKstd	intron_variant	MODIFIER	LOC102153070	102153070	transcript	XR_002627447.1	pseudogene	4	n.329+8604G>A		-1	-1	-1	-1	-1	-1	0
1	65792497	C	T	GATKstd	intron_variant	MODIFIER	LOC102153070	102153070	transcript	XR_002627448.1	pseudogene	3	n.437+8604G>A		-1	-1	-1	-1	-1	-1	0
1	65792497	C	T	GATKstd	intron_variant	MODIFIER	LOC102153070	102153070	transcript	XR_002627429.1	pseudogene	3	n.206-17861G>A		-1	-1	-1	-1	-1	-1	0
1	65792497	C	T	GATKstd	intron_variant	MODIFIER	LOC102153070	102153070	transcript	XR_002627445.1	pseudogene	4	n.1968+8604G>A		-1	-1	-1	-1	-1	-1	0
1	65792497	C	T	GATKstd	intron_variant	MODIFIER	LOC102153070	102153070	transcript	XR_002627426.1	pseudogene	4	n.329+8604G>A		-1	-1	-1	-1	-1	-1	0
1	65792497	C	T	GATKstd	intron_variant	MODIFIER	LOC102153070	102153070	transcript	XR_002627427.1	pseudogene	4	n.329+8604G>A		-1	-1	-1	-1	-1	-1	0
1	65792497	C	T	GATKstd	intron_variant	MODIFIER	LOC102153070	102153070	transcript	XR_002627431.1	pseudogene	4	n.256+2655G>A		-1	-1	-1	-1	-1	-1	0
1	65792497	C	T	GATKstd	intron_variant	MODIFIER	LOC102153070	102153070	transcript	XR_002627433.1	pseudogene	3	n.205+49671G>A		-1	-1	-1	-1	-1	-1	0
1	65792497	C	T	GATKstd	intron_variant	MODIFIER	LOC102153070	102153070	transcript	XR_001316225.2	pseudogene	4	n.329+8604G>A		-1	-1	-1	-1	-1	-1	0
1	65792497	C	T	GATKstd	intron_variant	MODIFIER	LOC102153070	102153070	transcript	XR_002627446.1	pseudogene	4	n.329+8604G>A		-1	-1	-1	-1	-1	-1	0
1	65792497	C	T	GATKstd	intron_variant	MODIFIER	LOC102153070	102153070	transcript	XR_002627449.1	pseudogene	4	n.329+8604G>A		-1	-1	-1	-1	-1	-1	0
1	65792497	C	T	GATKstd	intron_variant	MODIFIER	LOC102153070	102153070	transcript	XR_001316226.2	pseudogene	4	n.329+8604G>A		-1	-1	-1	-1	-1	-1	0
1	65796889	T	C	GATKstd	intron_variant	MODIFIER	LOC102153070	102153070	transcript	XR_002627450.1	pseudogene	3	n.1846-802A>G		-1	-1	-1	-1	-1	-1	0
1	65796889	T	C	GATKstd	intron_variant	MODIFIER	LOC102153070	102153070	transcript	XR_002627437.1	pseudogene	4	n.329+4212A>G		-1	-1	-1	-1	-1	-1	0
1	65796889	T	C	GATKstd	intron_variant	MODIFIER	LOC102153070	102153070	transcript	XR_002627441.1	pseudogene	4	n.329+4212A>G		-1	-1	-1	-1	-1	-1	0
1	65796889	T	C	GATKstd	intron_variant	MODIFIER	LOC102153070	102153070	transcript	XR_002627442.1	pseudogene	4	n.329+4212A>G		-1	-1	-1	-1	-1	-1	0
1	65796889	T	C	GATKstd	intron_variant	MODIFIER	LOC102153070	102153070	transcript	XR_002627461.1	pseudogene	4	n.329+4212A>G		-1	-1	-1	-1	-1	-1	0
1	65796889	T	C	GATKstd	intron_variant	MODIFIER	LOC102153070	102153070	transcript	XR_002627443.1	pseudogene	4	n.329+4212A>G		-1	-1	-1	-1	-1	-1	0
1	65796889	T	C	GATKstd	intron_variant	MODIFIER	LOC102153070	102153070	transcript	XR_002627454.1	pseudogene	4	n.329+4212A>G		-1	-1	-1	-1	-1	-1	0
1	65796889	T	C	GATKstd	intron_variant	MODIFIER	LOC102153070	102153070	transcript	XR_002627451.1	pseudogene	2	n.314-1687A>G		-1	-1	-1	-1	-1	-1	0
1	65796889	T	C	GATKstd	intron_variant	MODIFIER	LOC102153070	102153070	transcript	XR_002627434.1	pseudogene	3	n.206-802A>G		-1	-1	-1	-1	-1	-1	0
1	65796889	T	C	GATKstd	intron_variant	MODIFIER	LOC102153070	102153070	transcript	XR_002627430.1	pseudogene	3	n.206-1687A>G		-1	-1	-1	-1	-1	-1	0
1	65796889	T	C	GATKstd	intron_variant	MODIFIER	LOC102153070	102153070	transcript	XR_002627444.1	pseudogene	4	n.329+4212A>G		-1	-1	-1	-1	-1	-1	0
1	65796889	T	C	GATKstd	intron_variant	MODIFIER	LOC102153070	102153070	transcript	XR_002627447.1	pseudogene	4	n.329+4212A>G		-1	-1	-1	-1	-1	-1	0
1	65796889	T	C	GATKstd	intron_variant	MODIFIER	LOC102153070	102153070	transcript	XR_002627448.1	pseudogene	3	n.437+4212A>G		-1	-1	-1	-1	-1	-1	0
1	65796889	T	C	GATKstd	intron_variant	MODIFIER	LOC102153070	102153070	transcript	XR_002627429.1	pseudogene	3	n.206-22253A>G		-1	-1	-1	-1	-1	-1	0
1	65796889	T	C	GATKstd	intron_variant	MODIFIER	LOC102153070	102153070	transcript	XR_002627445.1	pseudogene	4	n.1968+4212A>G		-1	-1	-1	-1	-1	-1	0
1	65796889	T	C	GATKstd	intron_variant	MODIFIER	LOC102153070	102153070	transcript	XR_002627426.1	pseudogene	4	n.329+4212A>G		-1	-1	-1	-1	-1	-1	0
1	65796889	T	C	GATKstd	intron_variant	MODIFIER	LOC102153070	102153070	transcript	XR_002627427.1	pseudogene	4	n.329+4212A>G		-1	-1	-1	-1	-1	-1	0
1	65796889	T	C	GATKstd	intron_variant	MODIFIER	LOC102153070	102153070	transcript	XR_002627431.1	pseudogene	3	n.206-1687A>G		-1	-1	-1	-1	-1	-1	0
1	65796889	T	C	GATKstd	intron_variant	MODIFIER	LOC102153070	102153070	transcript	XR_002627433.1	pseudogene	3	n.205+45279A>G		-1	-1	-1	-1	-1	-1	0
1	65796889	T	C	GATKstd	intron_variant	MODIFIER	LOC102153070	102153070	transcript	XR_001316225.2	pseudogene	4	n.329+4212A>G		-1	-1	-1	-1	-1	-1	0
1	65796889	T	C	GATKstd	intron_variant	MODIFIER	LOC102153070	102153070	transcript	XR_002627446.1	pseudogene	4	n.329+4212A>G		-1	-1	-1	-1	-1	-1	0
1	65796889	T	C	GATKstd	intron_variant	MODIFIER	LOC102153070	102153070	transcript	XR_002627449.1	pseudogene	4	n.329+4212A>G		-1	-1	-1	-1	-1	-1	0
1	65796889	T	C	GATKstd	intron_variant	MODIFIER	LOC102153070	102153070	transcript	XR_001316226.2	pseudogene	4	n.329+4212A>G		-1	-1	-1	-1	-1	-1	0
1	65809433	A	C	GATKstd	upstream_gene_variant	MODIFIER	LOC612687	612687	transcript	612687	pseudogene	-1	n.-1565T>G		-1	-1	-1	-1	-1	-1	1565
1	65809433	A	C	GATKstd	intron_variant	MODIFIER	LOC102153070	102153070	transcript	XR_002627450.1	pseudogene	3	n.1846-13346T>G		-1	-1	-1	-1	-1	-1	0
1	65809433	A	C	GATKstd	intron_variant	MODIFIER	LOC102153070	102153070	transcript	XR_002627437.1	pseudogene	3	n.206-8209T>G		-1	-1	-1	-1	-1	-1	0
1	65809433	A	C	GATKstd	intron_variant	MODIFIER	LOC102153070	102153070	transcript	XR_002627441.1	pseudogene	3	n.206-8209T>G		-1	-1	-1	-1	-1	-1	0
1	65809433	A	C	GATKstd	intron_variant	MODIFIER	LOC102153070	102153070	transcript	XR_002627442.1	pseudogene	3	n.206-8209T>G		-1	-1	-1	-1	-1	-1	0
1	65809433	A	C	GATKstd	intron_variant	MODIFIER	LOC102153070	102153070	transcript	XR_002627461.1	pseudogene	3	n.206-8209T>G		-1	-1	-1	-1	-1	-1	0
1	65809433	A	C	GATKstd	intron_variant	MODIFIER	LOC102153070	102153070	transcript	XR_002627443.1	pseudogene	3	n.206-8209T>G		-1	-1	-1	-1	-1	-1	0
1	65809433	A	C	GATKstd	intron_variant	MODIFIER	LOC102153070	102153070	transcript	XR_002627454.1	pseudogene	3	n.206-8209T>G		-1	-1	-1	-1	-1	-1	0
1	65809433	A	C	GATKstd	intron_variant	MODIFIER	LOC102153070	102153070	transcript	XR_002627451.1	pseudogene	2	n.314-14231T>G		-1	-1	-1	-1	-1	-1	0
1	65809433	A	C	GATKstd	intron_variant	MODIFIER	LOC102153070	102153070	transcript	XR_002627434.1	pseudogene	3	n.206-13346T>G		-1	-1	-1	-1	-1	-1	0
1	65809433	A	C	GATKstd	intron_variant	MODIFIER	LOC102153070	102153070	transcript	XR_002627430.1	pseudogene	3	n.206-14231T>G		-1	-1	-1	-1	-1	-1	0
1	65809433	A	C	GATKstd	intron_variant	MODIFIER	LOC102153070	102153070	transcript	XR_002627444.1	pseudogene	3	n.206-8209T>G		-1	-1	-1	-1	-1	-1	0
1	65809433	A	C	GATKstd	intron_variant	MODIFIER	LOC102153070	102153070	transcript	XR_002627447.1	pseudogene	3	n.206-8209T>G		-1	-1	-1	-1	-1	-1	0
1	65809433	A	C	GATKstd	intron_variant	MODIFIER	LOC102153070	102153070	transcript	XR_002627448.1	pseudogene	2	n.314-8209T>G		-1	-1	-1	-1	-1	-1	0
1	65809433	A	C	GATKstd	intron_variant	MODIFIER	LOC102153070	102153070	transcript	XR_002627429.1	pseudogene	3	n.205+32735T>G		-1	-1	-1	-1	-1	-1	0
1	65809433	A	C	GATKstd	intron_variant	MODIFIER	LOC102153070	102153070	transcript	XR_002627445.1	pseudogene	3	n.1845-8209T>G		-1	-1	-1	-1	-1	-1	0
1	65809433	A	C	GATKstd	intron_variant	MODIFIER	LOC102153070	102153070	transcript	XR_002627426.1	pseudogene	3	n.206-8209T>G		-1	-1	-1	-1	-1	-1	0
1	65809433	A	C	GATKstd	intron_variant	MODIFIER	LOC102153070	102153070	transcript	XR_002627427.1	pseudogene	3	n.206-8209T>G		-1	-1	-1	-1	-1	-1	0
1	65809433	A	C	GATKstd	intron_variant	MODIFIER	LOC102153070	102153070	transcript	XR_002627431.1	pseudogene	3	n.206-14231T>G		-1	-1	-1	-1	-1	-1	0
1	65809433	A	C	GATKstd	intron_variant	MODIFIER	LOC102153070	102153070	transcript	XR_002627433.1	pseudogene	3	n.205+32735T>G		-1	-1	-1	-1	-1	-1	0
1	65809433	A	C	GATKstd	intron_variant	MODIFIER	LOC102153070	102153070	transcript	XR_001316225.2	pseudogene	3	n.206-8209T>G		-1	-1	-1	-1	-1	-1	0
1	65809433	A	C	GATKstd	intron_variant	MODIFIER	LOC102153070	102153070	transcript	XR_002627446.1	pseudogene	3	n.206-8209T>G		-1	-1	-1	-1	-1	-1	0
1	65809433	A	C	GATKstd	intron_variant	MODIFIER	LOC102153070	102153070	transcript	XR_002627449.1	pseudogene	3	n.206-8209T>G		-1	-1	-1	-1	-1	-1	0
1	65809433	A	C	GATKstd	intron_variant	MODIFIER	LOC102153070	102153070	transcript	XR_001316226.2	pseudogene	3	n.206-8209T>G		-1	-1	-1	-1	-1	-1	0
1	65813761	T	C	GATKstd	intron_variant	MODIFIER	LOC102153070	102153070	transcript	XR_002627450.1	pseudogene	3	n.1846-17674A>G		-1	-1	-1	-1	-1	-1	0
1	65813761	T	C	GATKstd	intron_variant	MODIFIER	LOC102153070	102153070	transcript	XR_002627437.1	pseudogene	3	n.206-12537A>G		-1	-1	-1	-1	-1	-1	0
1	65813761	T	C	GATKstd	intron_variant	MODIFIER	LOC102153070	102153070	transcript	XR_002627441.1	pseudogene	3	n.206-12537A>G		-1	-1	-1	-1	-1	-1	0
1	65813761	T	C	GATKstd	intron_variant	MODIFIER	LOC102153070	102153070	transcript	XR_002627442.1	pseudogene	3	n.206-12537A>G		-1	-1	-1	-1	-1	-1	0
1	65813761	T	C	GATKstd	intron_variant	MODIFIER	LOC102153070	102153070	transcript	XR_002627461.1	pseudogene	3	n.206-12537A>G		-1	-1	-1	-1	-1	-1	0
1	65813761	T	C	GATKstd	intron_variant	MODIFIER	LOC102153070	102153070	transcript	XR_002627443.1	pseudogene	3	n.206-12537A>G		-1	-1	-1	-1	-1	-1	0
1	65813761	T	C	GATKstd	intron_variant	MODIFIER	LOC102153070	102153070	transcript	XR_002627454.1	pseudogene	3	n.206-12537A>G		-1	-1	-1	-1	-1	-1	0
1	65813761	T	C	GATKstd	intron_variant	MODIFIER	LOC102153070	102153070	transcript	XR_002627451.1	pseudogene	2	n.314-18559A>G		-1	-1	-1	-1	-1	-1	0
1	65813761	T	C	GATKstd	intron_variant	MODIFIER	LOC102153070	102153070	transcript	XR_002627434.1	pseudogene	3	n.206-17674A>G		-1	-1	-1	-1	-1	-1	0
1	65813761	T	C	GATKstd	intron_variant	MODIFIER	LOC102153070	102153070	transcript	XR_002627430.1	pseudogene	3	n.206-18559A>G		-1	-1	-1	-1	-1	-1	0
1	65813761	T	C	GATKstd	intron_variant	MODIFIER	LOC102153070	102153070	transcript	XR_002627444.1	pseudogene	3	n.206-12537A>G		-1	-1	-1	-1	-1	-1	0
1	65813761	T	C	GATKstd	intron_variant	MODIFIER	LOC102153070	102153070	transcript	XR_002627447.1	pseudogene	3	n.206-12537A>G		-1	-1	-1	-1	-1	-1	0
1	65813761	T	C	GATKstd	intron_variant	MODIFIER	LOC102153070	102153070	transcript	XR_002627448.1	pseudogene	2	n.314-12537A>G		-1	-1	-1	-1	-1	-1	0
1	65813761	T	C	GATKstd	intron_variant	MODIFIER	LOC102153070	102153070	transcript	XR_002627429.1	pseudogene	3	n.205+28407A>G		-1	-1	-1	-1	-1	-1	0
1	65813761	T	C	GATKstd	intron_variant	MODIFIER	LOC102153070	102153070	transcript	XR_002627445.1	pseudogene	3	n.1845-12537A>G		-1	-1	-1	-1	-1	-1	0
1	65813761	T	C	GATKstd	intron_variant	MODIFIER	LOC102153070	102153070	transcript	XR_002627426.1	pseudogene	3	n.206-12537A>G		-1	-1	-1	-1	-1	-1	0
1	65813761	T	C	GATKstd	intron_variant	MODIFIER	LOC102153070	102153070	transcript	XR_002627427.1	pseudogene	3	n.206-12537A>G		-1	-1	-1	-1	-1	-1	0
1	65813761	T	C	GATKstd	intron_variant	MODIFIER	LOC102153070	102153070	transcript	XR_002627431.1	pseudogene	3	n.206-18559A>G		-1	-1	-1	-1	-1	-1	0
1	65813761	T	C	GATKstd	intron_variant	MODIFIER	LOC102153070	102153070	transcript	XR_002627433.1	pseudogene	3	n.205+28407A>G		-1	-1	-1	-1	-1	-1	0
1	65813761	T	C	GATKstd	intron_variant	MODIFIER	LOC102153070	102153070	transcript	XR_001316225.2	pseudogene	3	n.206-12537A>G		-1	-1	-1	-1	-1	-1	0
1	65813761	T	C	GATKstd	intron_variant	MODIFIER	LOC102153070	102153070	transcript	XR_002627446.1	pseudogene	3	n.206-12537A>G		-1	-1	-1	-1	-1	-1	0
1	65813761	T	C	GATKstd	intron_variant	MODIFIER	LOC102153070	102153070	transcript	XR_002627449.1	pseudogene	3	n.206-12537A>G		-1	-1	-1	-1	-1	-1	0
1	65813761	T	C	GATKstd	intron_variant	MODIFIER	LOC102153070	102153070	transcript	XR_001316226.2	pseudogene	3	n.206-12537A>G		-1	-1	-1	-1	-1	-1	0
1	65903818	C	T	PASS	intron_variant	MODIFIER	RSPO3	476287	transcript	XM_022419831.1	protein_coding	4	c.619+11256C>T		-1	-1	-1	-1	-1	-1	0
1	65903818	C	T	PASS	intron_variant	MODIFIER	RSPO3	476287	transcript	XM_022419833.1	protein_coding	4	c.619+11256C>T		-1	-1	-1	-1	-1	-1	0
1	65980661	C	T	GATKstd	intron_variant	MODIFIER	LOC111096246	111096246	transcript	XR_002627469.1	pseudogene	1	n.1725-9G>A		-1	-1	-1	-1	-1	-1	0
1	65980661	C	T	GATKstd	intron_variant	MODIFIER	LOC111096246	111096246	transcript	XR_002627470.1	pseudogene	1	n.1725-9G>A		-1	-1	-1	-1	-1	-1	0
1	65993638	C	T	GATKstd	intron_variant	MODIFIER	RNF146	476288	transcript	XM_005615621.3	protein_coding	1	c.-99+4928C>T		-1	-1	-1	-1	-1	-1	0
1	65993638	C	T	GATKstd	intron_variant	MODIFIER	RNF146	476288	transcript	XM_022419863.1	protein_coding	1	c.-137+4928C>T		-1	-1	-1	-1	-1	-1	0
1	65993638	C	T	GATKstd	intron_variant	MODIFIER	RNF146	476288	transcript	XM_533493.6	protein_coding	1	c.-104+4928C>T		-1	-1	-1	-1	-1	-1	0
1	65993638	C	T	GATKstd	intron_variant	MODIFIER	RNF146	476288	transcript	XM_022419872.1	protein_coding	1	c.-132+4928C>T		-1	-1	-1	-1	-1	-1	0
1	65993638	C	T	GATKstd	intron_variant	MODIFIER	RNF146	476288	transcript	XM_022419882.1	protein_coding	1	c.-2+4928C>T		-1	-1	-1	-1	-1	-1	0
1	65993638	C	T	GATKstd	intron_variant	MODIFIER	RNF146	476288	transcript	XM_005615622.3	protein_coding	2	c.-104+3596C>T		-1	-1	-1	-1	-1	-1	0
1	65993638	C	T	GATKstd	intron_variant	MODIFIER	RNF146	476288	transcript	XM_005615624.3	protein_coding	2	c.-99+3596C>T		-1	-1	-1	-1	-1	-1	0
1	65993638	C	T	GATKstd	intron_variant	MODIFIER	RNF146	476288	transcript	XM_022419868.1	protein_coding	2	c.-137+3596C>T		-1	-1	-1	-1	-1	-1	0
1	65993638	C	T	GATKstd	intron_variant	MODIFIER	RNF146	476288	transcript	XM_022419877.1	protein_coding	2	c.-132+3596C>T		-1	-1	-1	-1	-1	-1	0
1	65993638	C	T	GATKstd	intron_variant	MODIFIER	RNF146	476288	transcript	XM_005615623.3	protein_coding	2	c.-104+3596C>T		-1	-1	-1	-1	-1	-1	0
1	66091755	C	T	GATKstd	intergenic_region	MODIFIER	ECHDC1-LOC111096255	609850-111096255	intergenic_region	609850-111096255		-1	n.66091755C>T		-1	-1	-1	-1	-1	-1	0
1	66097600	C	T	GATKstd	intergenic_region	MODIFIER	ECHDC1-LOC111096255	609850-111096255	intergenic_region	609850-111096255		-1	n.66097600C>T		-1	-1	-1	-1	-1	-1	0
1	66099236	CT	C	PASS	intergenic_region	MODIFIER	ECHDC1-LOC111096255	609850-111096255	intergenic_region	609850-111096255		-1	n.66099237delT		-1	-1	-1	-1	-1	-1	0
1	66153067	G	A	GATKstd	upstream_gene_variant	MODIFIER	KIAA0408	111098306	transcript	XM_022426220.1	protein_coding	-1	c.-10097C>T		-1	-1	-1	-1	-1	-1	1107
1	66153067	G	A	GATKstd	intron_variant	MODIFIER	SOGA3	484118	transcript	XM_014113655.2	protein_coding	7	c.*197-272C>T		-1	-1	-1	-1	-1	-1	0
1	66153067	G	A	GATKstd	intron_variant	MODIFIER	SOGA3	484118	transcript	XM_022419895.1	protein_coding	7	c.*197-272C>T		-1	-1	-1	-1	-1	-1	0
1	66153067	G	A	GATKstd	intron_variant	MODIFIER	SOGA3	484118	transcript	XM_022419897.1	protein_coding	7	c.*197-272C>T		-1	-1	-1	-1	-1	-1	0
1	66158927	A	C	GATKstd	intron_variant	MODIFIER	SOGA3	484118	transcript	XM_014113655.2	protein_coding	7	c.*196+1648T>G		-1	-1	-1	-1	-1	-1	0
1	66158927	A	C	GATKstd	intron_variant	MODIFIER	SOGA3	484118	transcript	XM_022419895.1	protein_coding	7	c.*196+1648T>G		-1	-1	-1	-1	-1	-1	0
1	66158927	A	C	GATKstd	intron_variant	MODIFIER	SOGA3	484118	transcript	XM_022419897.1	protein_coding	7	c.*196+1648T>G		-1	-1	-1	-1	-1	-1	0
1	66195413	A	AT	PASS	intron_variant	MODIFIER	SOGA3	484118	transcript	XM_014113655.2	protein_coding	4	c.1482+5420_1482+5421insA		-1	-1	-1	-1	-1	-1	0
1	66195413	A	AT	PASS	intron_variant	MODIFIER	SOGA3	484118	transcript	XM_022419895.1	protein_coding	4	c.1482+5420_1482+5421insA		-1	-1	-1	-1	-1	-1	0
1	66195413	A	AT	PASS	intron_variant	MODIFIER	SOGA3	484118	transcript	XM_022419897.1	protein_coding	4	c.1482+5420_1482+5421insA		-1	-1	-1	-1	-1	-1	0
1	66303823	T	G	PASS	intergenic_region	MODIFIER	LOC111096260-LOC111090707	111096260-111090707	intergenic_region	111096260-111090707		-1	n.66303823T>G		-1	-1	-1	-1	-1	-1	0
1	66330141	A	G	GATKstd	intron_variant	MODIFIER	LOC612694	612694	transcript	XM_022426280.1	protein_coding	1	c.301+790T>C		-1	-1	-1	-1	-1	-1	0
1	66371941	T	TGCCCCC	PASS	intron_variant	MODIFIER	THEMIS	484120	transcript	XM_541237.5	protein_coding	5	c.1930+5927_1930+5928insGGGGGC		-1	-1	-1	-1	-1	-1	0
1	66376961	C	T	GATKstd	intron_variant	MODIFIER	THEMIS	484120	transcript	XM_541237.5	protein_coding	5	c.1930+908G>A		-1	-1	-1	-1	-1	-1	0
1	66380663	G	A	GATKstd	intron_variant	MODIFIER	THEMIS	484120	transcript	XM_541237.5	protein_coding	4	c.1777-2641C>T		-1	-1	-1	-1	-1	-1	0
1	66429407	G	A	GATKstd	intron_variant	MODIFIER	THEMIS	484120	transcript	XM_541237.5	protein_coding	4	c.1776+22142C>T		-1	-1	-1	-1	-1	-1	0
1	66432740	T	G	GATKstd	intron_variant	MODIFIER	THEMIS	484120	transcript	XM_541237.5	protein_coding	4	c.1776+18809A>C		-1	-1	-1	-1	-1	-1	0
1	66548943	T	C	PASS	intergenic_region	MODIFIER	THEMIS-LOC111096271	484120-111096271	intergenic_region	484120-111096271		-1	n.66548943T>C		-1	-1	-1	-1	-1	-1	0
1	66559661	G	T	PASS	intergenic_region	MODIFIER	THEMIS-LOC111096271	484120-111096271	intergenic_region	484120-111096271		-1	n.66559661G>T		-1	-1	-1	-1	-1	-1	0
1	66586205	T	A	GATKstd	intron_variant	MODIFIER	LOC111096271	111096271	transcript	XR_002627521.1	pseudogene	2	n.702+839T>A		-1	-1	-1	-1	-1	-1	0
1	66624102	A	AG	PASS	intron_variant	MODIFIER	PTPRK	476290	transcript	XM_022419925.1	protein_coding	22	c.2869+352_2869+353insC		-1	-1	-1	-1	-1	-1	0
1	66624102	A	AG	PASS	intron_variant	MODIFIER	PTPRK	476290	transcript	XM_022419929.1	protein_coding	22	c.2866+352_2866+353insC		-1	-1	-1	-1	-1	-1	0
1	66624102	A	AG	PASS	intron_variant	MODIFIER	PTPRK	476290	transcript	XM_022419932.1	protein_coding	21	c.2851+352_2851+353insC		-1	-1	-1	-1	-1	-1	0
1	66624102	A	AG	PASS	intron_variant	MODIFIER	PTPRK	476290	transcript	XM_022419933.1	protein_coding	21	c.2839+352_2839+353insC		-1	-1	-1	-1	-1	-1	0
1	66624102	A	AG	PASS	intron_variant	MODIFIER	PTPRK	476290	transcript	XM_022419934.1	protein_coding	20	c.2821+352_2821+353insC		-1	-1	-1	-1	-1	-1	0
1	66624102	A	AG	PASS	intron_variant	MODIFIER	PTPRK	476290	transcript	XM_022419935.1	protein_coding	22	c.2764+352_2764+353insC		-1	-1	-1	-1	-1	-1	0
1	66668373	AAC	A	PASS	intron_variant	MODIFIER	PTPRK	476290	transcript	XM_022419925.1	protein_coding	12	c.2087-23473_2087-23472delGT		-1	-1	-1	-1	-1	-1	0
1	66668373	AAC	A	PASS	intron_variant	MODIFIER	PTPRK	476290	transcript	XM_022419929.1	protein_coding	12	c.2087-23476_2087-23475delGT		-1	-1	-1	-1	-1	-1	0
1	66668373	AAC	A	PASS	intron_variant	MODIFIER	PTPRK	476290	transcript	XM_022419932.1	protein_coding	12	c.2087-23473_2087-23472delGT		-1	-1	-1	-1	-1	-1	0
1	66668373	AAC	A	PASS	intron_variant	MODIFIER	PTPRK	476290	transcript	XM_022419933.1	protein_coding	12	c.2087-23473_2087-23472delGT		-1	-1	-1	-1	-1	-1	0
1	66668373	AAC	A	PASS	intron_variant	MODIFIER	PTPRK	476290	transcript	XM_022419934.1	protein_coding	12	c.2087-23473_2087-23472delGT		-1	-1	-1	-1	-1	-1	0
1	66668373	AAC	A	PASS	intron_variant	MODIFIER	PTPRK	476290	transcript	XM_022419935.1	protein_coding	12	c.1982-23473_1982-23472delGT		-1	-1	-1	-1	-1	-1	0
1	66675824	C	T	GATKstd	intron_variant	MODIFIER	PTPRK	476290	transcript	XM_022419925.1	protein_coding	12	c.2086+22460G>A		-1	-1	-1	-1	-1	-1	0
1	66675824	C	T	GATKstd	intron_variant	MODIFIER	PTPRK	476290	transcript	XM_022419929.1	protein_coding	12	c.2086+22460G>A		-1	-1	-1	-1	-1	-1	0
1	66675824	C	T	GATKstd	intron_variant	MODIFIER	PTPRK	476290	transcript	XM_022419932.1	protein_coding	12	c.2086+22460G>A		-1	-1	-1	-1	-1	-1	0
1	66675824	C	T	GATKstd	intron_variant	MODIFIER	PTPRK	476290	transcript	XM_022419933.1	protein_coding	12	c.2086+22460G>A		-1	-1	-1	-1	-1	-1	0
1	66675824	C	T	GATKstd	intron_variant	MODIFIER	PTPRK	476290	transcript	XM_022419934.1	protein_coding	12	c.2086+22460G>A		-1	-1	-1	-1	-1	-1	0
1	66675824	C	T	GATKstd	intron_variant	MODIFIER	PTPRK	476290	transcript	XM_022419935.1	protein_coding	12	c.1981+22460G>A		-1	-1	-1	-1	-1	-1	0
1	66901241	T	C	GATKstd	intron_variant	MODIFIER	PTPRK	476290	transcript	XM_022419925.1	protein_coding	2	c.388-24615A>G		-1	-1	-1	-1	-1	-1	0
1	66901241	T	C	GATKstd	intron_variant	MODIFIER	PTPRK	476290	transcript	XM_022419929.1	protein_coding	2	c.388-24615A>G		-1	-1	-1	-1	-1	-1	0
1	66901241	T	C	GATKstd	intron_variant	MODIFIER	PTPRK	476290	transcript	XM_022419932.1	protein_coding	2	c.388-24615A>G		-1	-1	-1	-1	-1	-1	0
1	66901241	T	C	GATKstd	intron_variant	MODIFIER	PTPRK	476290	transcript	XM_022419933.1	protein_coding	2	c.388-24615A>G		-1	-1	-1	-1	-1	-1	0
1	66901241	T	C	GATKstd	intron_variant	MODIFIER	PTPRK	476290	transcript	XM_022419934.1	protein_coding	2	c.388-24615A>G		-1	-1	-1	-1	-1	-1	0
1	66901241	T	C	GATKstd	intron_variant	MODIFIER	PTPRK	476290	transcript	XM_022419935.1	protein_coding	2	c.283-24615A>G		-1	-1	-1	-1	-1	-1	0
1	67158995	C	T	GATKstd	intergenic_region	MODIFIER	LOC106558822-LOC100683269	106558822-100683269	intergenic_region	106558822-100683269		-1	n.67158995C>T		-1	-1	-1	-1	-1	-1	0
1	67264617	A	AT	PASS	intergenic_region	MODIFIER	LOC106558822-LOC100683269	106558822-100683269	intergenic_region	106558822-100683269		-1	n.67264617_67264618insT		-1	-1	-1	-1	-1	-1	0
1	67328771	C	T	GATKstd	intergenic_region	MODIFIER	LOC106558822-LOC100683269	106558822-100683269	intergenic_region	106558822-100683269		-1	n.67328771C>T		-1	-1	-1	-1	-1	-1	0
1	67384919	A	G	GATKstd	downstream_gene_variant	MODIFIER	LOC100683269	100683269	transcript	100683269	pseudogene	-1	n.*2859T>C		-1	-1	-1	-1	-1	-1	2859
1	67384919	A	G	GATKstd	intergenic_region	MODIFIER	LOC106558822-LOC100683269	106558822-100683269	intergenic_region	106558822-100683269		-1	n.67384919A>G		-1	-1	-1	-1	-1	-1	0
1	67619106	A	G	GATKstd	intergenic_region	MODIFIER	LOC106559762-LAMA2	106559762-100683420	intergenic_region	106559762-100683420		-1	n.67619106A>G		-1	-1	-1	-1	-1	-1	0
1	67706211	G	A	GATKstd	intron_variant	MODIFIER	LAMA2	100683420	transcript	XM_022419950.1	protein_coding	3	c.447+11922G>A		-1	-1	-1	-1	-1	-1	0
1	67752454	G	A	GATKstd	intron_variant	MODIFIER	LAMA2	100683420	transcript	XM_022419950.1	protein_coding	8	c.1114+1155G>A		-1	-1	-1	-1	-1	-1	0
1	67763054	C	G	GATKstd	intron_variant	MODIFIER	LAMA2	100683420	transcript	XM_022419950.1	protein_coding	9	c.1275+4801C>G		-1	-1	-1	-1	-1	-1	0
1	67815173	T	A	GATKstd	intron_variant	MODIFIER	LAMA2	100683420	transcript	XM_022419950.1	protein_coding	11	c.1591-17654T>A		-1	-1	-1	-1	-1	-1	0
1	67837867	G	A	GATKstd	intron_variant	MODIFIER	LAMA2	100683420	transcript	XM_022419950.1	protein_coding	13	c.1904+3075G>A		-1	-1	-1	-1	-1	-1	0
1	67919448	T	G	GATKstd	intron_variant	MODIFIER	LAMA2	100683420	transcript	XM_022419950.1	protein_coding	30	c.4450-2644T>G		-1	-1	-1	-1	-1	-1	0
1	67928385	A	T	GATKstd	intron_variant	MODIFIER	LAMA2	100683420	transcript	XM_022419950.1	protein_coding	31	c.4575-199A>T		-1	-1	-1	-1	-1	-1	0
1	68075809	G	A	GATKstd	intron_variant	MODIFIER	LAMA2	100683420	transcript	XM_022419950.1	protein_coding	62	c.8841+1080G>A		-1	-1	-1	-1	-1	-1	0
1	68139917	G	A	PASS	downstream_gene_variant	MODIFIER	ARHGAP18	476292	transcript	NM_001286967.1	protein_coding	-1	c.*5189C>T		-1	-1	-1	-1	-1	-1	3785
1	68139917	G	A	PASS	intergenic_region	MODIFIER	LOC111096277-ARHGAP18	111096277-476292	intergenic_region	111096277-476292		-1	n.68139917G>A		-1	-1	-1	-1	-1	-1	0
1	68163459	G	A	GATKstd	intron_variant	MODIFIER	ARHGAP18	476292	transcript	NM_001286967.1	protein_coding	12	c.1566+307C>T		-1	-1	-1	-1	-1	-1	0
1	68436825	G	A	GATKstd	intergenic_region	MODIFIER	TMEM244-L3MBTL3	100683572-612721	intergenic_region	100683572-612721		-1	n.68436825G>A		-1	-1	-1	-1	-1	-1	0
1	68792399	C	T	GATKstd	intron_variant	MODIFIER	LOC111090715	111090715	transcript	XR_002615522.1	pseudogene	1	n.386+19C>T		-1	-1	-1	-1	-1	-1	0
1	68815297	C	T	GATKstd	intergenic_region	MODIFIER	LOC111090715-TMEM200A	111090715-612724	intergenic_region	111090715-612724		-1	n.68815297C>T		-1	-1	-1	-1	-1	-1	0
1	68815987	C	T	GATKstd	intergenic_region	MODIFIER	LOC111090715-TMEM200A	111090715-612724	intergenic_region	111090715-612724		-1	n.68815987C>T		-1	-1	-1	-1	-1	-1	0
1	69107708	G	T	PASS	intergenic_region	MODIFIER	LOC106559350-EPB41L2	106559350-484127	intergenic_region	106559350-484127		-1	n.69107708G>T		-1	-1	-1	-1	-1	-1	0
1	69585631	C	T	GATKstd	intergenic_region	MODIFIER	LOC111096305-LOC491382	111096305-491382	intergenic_region	111096305-491382		-1	n.69585631C>T		-1	-1	-1	-1	-1	-1	0
1	69589459	G	A	PASS	intergenic_region	MODIFIER	LOC111096305-LOC491382	111096305-491382	intergenic_region	111096305-491382		-1	n.69589459G>A		-1	-1	-1	-1	-1	-1	0
1	69609956	C	CTATTATGTTATTTTAAAGTGTCCA	PASS	intergenic_region	MODIFIER	LOC111096305-LOC491382	111096305-491382	intergenic_region	111096305-491382		-1	n.69609956_69609957insTATTATGTTATTTTAAAGTGTCCA		-1	-1	-1	-1	-1	-1	0
1	69621631	C	T	GATKstd	intergenic_region	MODIFIER	LOC111096305-LOC491382	111096305-491382	intergenic_region	111096305-491382		-1	n.69621631C>T		-1	-1	-1	-1	-1	-1	0
1	69638574	C	T	PASS	intergenic_region	MODIFIER	LOC111096305-LOC491382	111096305-491382	intergenic_region	111096305-491382		-1	n.69638574C>T		-1	-1	-1	-1	-1	-1	0
1	69643010	C	T	PASS	intergenic_region	MODIFIER	LOC111096305-LOC491382	111096305-491382	intergenic_region	111096305-491382		-1	n.69643010C>T		-1	-1	-1	-1	-1	-1	0
1	69650647	C	T	GATKstd	intergenic_region	MODIFIER	LOC111096305-LOC491382	111096305-491382	intergenic_region	111096305-491382		-1	n.69650647C>T		-1	-1	-1	-1	-1	-1	0
1	69657563	C	T	PASS	intergenic_region	MODIFIER	LOC111096305-LOC491382	111096305-491382	intergenic_region	111096305-491382		-1	n.69657563C>T		-1	-1	-1	-1	-1	-1	0
1	69658734	G	A	PASS	upstream_gene_variant	MODIFIER	LOC491382	491382	transcript	XM_014117061.2	protein_coding	-1	c.-7014G>A		-1	-1	-1	-1	-1	-1	4554	WARNING_TRANSCRIPT_MULTIPLE_STOP_CODONS
1	69658734	G	A	PASS	intergenic_region	MODIFIER	LOC111096305-LOC491382	111096305-491382	intergenic_region	111096305-491382		-1	n.69658734G>A		-1	-1	-1	-1	-1	-1	0
1	69658887	C	A	PASS	upstream_gene_variant	MODIFIER	LOC491382	491382	transcript	XM_014117061.2	protein_coding	-1	c.-6861C>A		-1	-1	-1	-1	-1	-1	4401	WARNING_TRANSCRIPT_MULTIPLE_STOP_CODONS
1	69658887	C	A	PASS	intergenic_region	MODIFIER	LOC111096305-LOC491382	111096305-491382	intergenic_region	111096305-491382		-1	n.69658887C>A		-1	-1	-1	-1	-1	-1	0
1	69660021	T	C	PASS	upstream_gene_variant	MODIFIER	LOC491382	491382	transcript	XM_014117061.2	protein_coding	-1	c.-5727T>C		-1	-1	-1	-1	-1	-1	3267	WARNING_TRANSCRIPT_MULTIPLE_STOP_CODONS
1	69660021	T	C	PASS	intergenic_region	MODIFIER	LOC111096305-LOC491382	111096305-491382	intergenic_region	111096305-491382		-1	n.69660021T>C		-1	-1	-1	-1	-1	-1	0
1	69660626	TACAC	T	PASS	upstream_gene_variant	MODIFIER	LOC491382	491382	transcript	XM_014117061.2	protein_coding	-1	c.-5121_-5118delACAC		-1	-1	-1	-1	-1	-1	2661	WARNING_TRANSCRIPT_MULTIPLE_STOP_CODONS
1	69660626	TACAC	T	PASS	intergenic_region	MODIFIER	LOC111096305-LOC491382	111096305-491382	intergenic_region	111096305-491382		-1	n.69660627_69660630delACAC		-1	-1	-1	-1	-1	-1	0
1	69661381	A	G	PASS	upstream_gene_variant	MODIFIER	LOC491382	491382	transcript	XM_014117061.2	protein_coding	-1	c.-4367A>G		-1	-1	-1	-1	-1	-1	1907	WARNING_TRANSCRIPT_MULTIPLE_STOP_CODONS
1	69661381	A	G	PASS	intergenic_region	MODIFIER	LOC111096305-LOC491382	111096305-491382	intergenic_region	111096305-491382		-1	n.69661381A>G		-1	-1	-1	-1	-1	-1	0
1	69667805	A	C	PASS	intron_variant	MODIFIER	LOC491382	491382	transcript	XM_014117061.2	protein_coding	2	c.15+2043A>C		-1	-1	-1	-1	-1	-1	0	WARNING_TRANSCRIPT_MULTIPLE_STOP_CODONS
1	69667818	T	A	PASS	intron_variant	MODIFIER	LOC491382	491382	transcript	XM_014117061.2	protein_coding	2	c.15+2056T>A		-1	-1	-1	-1	-1	-1	0	WARNING_TRANSCRIPT_MULTIPLE_STOP_CODONS
1	69669879	C	T	PASS	intron_variant	MODIFIER	LOC491382	491382	transcript	XM_014117061.2	protein_coding	2	c.16-663C>T		-1	-1	-1	-1	-1	-1	0	WARNING_TRANSCRIPT_MULTIPLE_STOP_CODONS
1	69670986	G	A	PASS	missense_variant	MODERATE	LOC491382	491382	transcript	XM_014117061.2	protein_coding	4	c.208G>A	p.Gly70Arg	451	4714	208	3105	70	1034	0	WARNING_TRANSCRIPT_MULTIPLE_STOP_CODONS
1	69683242	A	C	GATKstd	intron_variant	MODIFIER	LOC491382	491382	transcript	XM_014117061.2	protein_coding	4	c.239-3690A>C		-1	-1	-1	-1	-1	-1	0	WARNING_TRANSCRIPT_MULTIPLE_STOP_CODONS
1	69702782	A	G	GATKstd	intergenic_region	MODIFIER	LOC491382-LOC606788	491382-606788	intergenic_region	491382-606788		-1	n.69702782A>G		-1	-1	-1	-1	-1	-1	0
1	69721741	G	A	GATKstd	upstream_gene_variant	MODIFIER	LOC606788	606788	transcript	XM_005615778.2	protein_coding	-1	c.-4293G>A		-1	-1	-1	-1	-1	-1	4217
1	69721741	G	A	GATKstd	intergenic_region	MODIFIER	LOC491382-LOC606788	491382-606788	intergenic_region	491382-606788		-1	n.69721741G>A		-1	-1	-1	-1	-1	-1	0
1	69825918	CA	C	PASS	intergenic_region	MODIFIER	LOC106559338-LOC102156614	106559338-102156614	intergenic_region	106559338-102156614		-1	n.69825919delA		-1	-1	-1	-1	-1	-1	0
1	69828517	C	T	GATKstd	intergenic_region	MODIFIER	LOC106559338-LOC102156614	106559338-102156614	intergenic_region	106559338-102156614		-1	n.69828517C>T		-1	-1	-1	-1	-1	-1	0
1	69838412	G	A	GATKstd	intergenic_region	MODIFIER	LOC106559338-LOC102156614	106559338-102156614	intergenic_region	106559338-102156614		-1	n.69838412G>A		-1	-1	-1	-1	-1	-1	0
1	69838539	A	T	GATKstd	intergenic_region	MODIFIER	LOC106559338-LOC102156614	106559338-102156614	intergenic_region	106559338-102156614		-1	n.69838539A>T		-1	-1	-1	-1	-1	-1	0
1	69892457	C	T	GATKstd	intergenic_region	MODIFIER	LOC106559338-LOC102156614	106559338-102156614	intergenic_region	106559338-102156614		-1	n.69892457C>T		-1	-1	-1	-1	-1	-1	0
1	69892471	G	C	GATKstd	intergenic_region	MODIFIER	LOC106559338-LOC102156614	106559338-102156614	intergenic_region	106559338-102156614		-1	n.69892471G>C		-1	-1	-1	-1	-1	-1	0
1	69988460	G	GA	PASS	intergenic_region	MODIFIER	LOC102156614-ZNF782	102156614-100687500	intergenic_region	102156614-100687500		-1	n.69988460_69988461insA		-1	-1	-1	-1	-1	-1	0
1	69991105	C	T	GATKstd	intergenic_region	MODIFIER	LOC102156614-ZNF782	102156614-100687500	intergenic_region	102156614-100687500		-1	n.69991105C>T		-1	-1	-1	-1	-1	-1	0
1	70007269	G	A	GATKstd	intergenic_region	MODIFIER	LOC102156614-ZNF782	102156614-100687500	intergenic_region	102156614-100687500		-1	n.70007269G>A		-1	-1	-1	-1	-1	-1	0
1	70046214	A	G	GATKstd	upstream_gene_variant	MODIFIER	ZNF782	100687500	transcript	XM_014117080.2	protein_coding	-1	c.-4166A>G		-1	-1	-1	-1	-1	-1	3758
1	70046214	A	G	GATKstd	intergenic_region	MODIFIER	LOC102156614-ZNF782	102156614-100687500	intergenic_region	102156614-100687500		-1	n.70046214A>G		-1	-1	-1	-1	-1	-1	0
1	70047409	GAC	G	PASS	upstream_gene_variant	MODIFIER	ZNF782	100687500	transcript	XM_014117080.2	protein_coding	-1	c.-2970_-2969delAC		-1	-1	-1	-1	-1	-1	2562
1	70047409	GAC	G	PASS	intergenic_region	MODIFIER	LOC102156614-ZNF782	102156614-100687500	intergenic_region	102156614-100687500		-1	n.70047410_70047411delAC		-1	-1	-1	-1	-1	-1	0
1	70059496	A	AT	PASS	intron_variant	MODIFIER	ZNF782	100687500	transcript	XM_014117080.2	protein_coding	3	c.196+2219_196+2220insT		-1	-1	-1	-1	-1	-1	0
1	70101507	G	A	GATKstd	intron_variant	MODIFIER	ZNF782	100687500	transcript	XM_014117080.2	protein_coding	4	c.293-3389G>A		-1	-1	-1	-1	-1	-1	0
1	70105179	G	A	GATKstd	synonymous_variant	LOW	ZNF782	100687500	transcript	XM_014117080.2	protein_coding	5	c.576G>A	p.Lys192Lys	984	3970	576	2163	192	720	0
1	70108653	G	A	GATKstd	downstream_gene_variant	MODIFIER	ZNF782	100687500	transcript	XM_014117080.2	protein_coding	-1	c.*1887G>A		-1	-1	-1	-1	-1	-1	488
1	70108653	G	A	GATKstd	intergenic_region	MODIFIER	ZNF782-ZNF510	100687500-100686031	intergenic_region	100687500-100686031		-1	n.70108653G>A		-1	-1	-1	-1	-1	-1	0
1	70115670	AT	A	PASS	intergenic_region	MODIFIER	ZNF782-ZNF510	100687500-100686031	intergenic_region	100687500-100686031		-1	n.70115671delT		-1	-1	-1	-1	-1	-1	0
1	70145009	G	T	GATKstd	upstream_gene_variant	MODIFIER	ZNF510	100686031	transcript	XM_014117104.1	protein_coding	-1	c.-26677G>T		-1	-1	-1	-1	-1	-1	2786
1	70145009	G	T	GATKstd	upstream_gene_variant	MODIFIER	ZNF510	100686031	transcript	XM_022420145.1	protein_coding	-1	c.-26677G>T		-1	-1	-1	-1	-1	-1	2786
1	70145009	G	T	GATKstd	intron_variant	MODIFIER	ZNF510	100686031	transcript	XM_014117089.2	protein_coding	1	c.-14+475G>T		-1	-1	-1	-1	-1	-1	0
1	70145009	G	T	GATKstd	intron_variant	MODIFIER	ZNF510	100686031	transcript	XM_014117096.2	protein_coding	1	c.-45+475G>T		-1	-1	-1	-1	-1	-1	0
1	70145009	G	T	GATKstd	intron_variant	MODIFIER	ZNF510	100686031	transcript	XM_022420163.1	protein_coding	1	c.-185+475G>T		-1	-1	-1	-1	-1	-1	0
1	70145009	G	T	GATKstd	intron_variant	MODIFIER	ZNF510	100686031	transcript	XM_022420155.1	protein_coding	1	c.-58+475G>T		-1	-1	-1	-1	-1	-1	0
1	70145009	G	T	GATKstd	intron_variant	MODIFIER	ZNF510	100686031	transcript	XM_022420131.1	protein_coding	1	c.-14+475G>T		-1	-1	-1	-1	-1	-1	0
1	70145009	G	T	GATKstd	intron_variant	MODIFIER	ZNF510	100686031	transcript	XR_001316997.2	pseudogene	1	n.91+475G>T		-1	-1	-1	-1	-1	-1	0
1	70145009	G	T	GATKstd	intron_variant	MODIFIER	ZNF510	100686031	transcript	XM_014117098.2	protein_coding	1	c.-175+475G>T		-1	-1	-1	-1	-1	-1	0
1	70145009	G	T	GATKstd	intron_variant	MODIFIER	ZNF510	100686031	transcript	XM_022420139.1	protein_coding	1	c.-218+475G>T		-1	-1	-1	-1	-1	-1	0
1	70145009	G	T	GATKstd	intron_variant	MODIFIER	ZNF510	100686031	transcript	XM_014117099.2	protein_coding	1	c.-191+475G>T		-1	-1	-1	-1	-1	-1	0
1	70161439	T	A	GATKstd	intron_variant	MODIFIER	ZNF510	100686031	transcript	XM_014117089.2	protein_coding	3	c.115-10190T>A		-1	-1	-1	-1	-1	-1	0
1	70161439	T	A	GATKstd	intron_variant	MODIFIER	ZNF510	100686031	transcript	XM_014117096.2	protein_coding	2	c.16-10190T>A		-1	-1	-1	-1	-1	-1	0
1	70161439	T	A	GATKstd	intron_variant	MODIFIER	ZNF510	100686031	transcript	XM_022420163.1	protein_coding	3	c.-82-10165T>A		-1	-1	-1	-1	-1	-1	0
1	70161439	T	A	GATKstd	intron_variant	MODIFIER	ZNF510	100686031	transcript	XM_022420155.1	protein_coding	1	c.-57-10190T>A		-1	-1	-1	-1	-1	-1	0
1	70161439	T	A	GATKstd	intron_variant	MODIFIER	ZNF510	100686031	transcript	XM_022420131.1	protein_coding	3	c.115-10190T>A		-1	-1	-1	-1	-1	-1	0
1	70161439	T	A	GATKstd	intron_variant	MODIFIER	ZNF510	100686031	transcript	XR_001316997.2	pseudogene	3	n.219-10190T>A		-1	-1	-1	-1	-1	-1	0
1	70161439	T	A	GATKstd	intron_variant	MODIFIER	ZNF510	100686031	transcript	XM_014117098.2	protein_coding	3	c.-57-10190T>A		-1	-1	-1	-1	-1	-1	0
1	70161439	T	A	GATKstd	intron_variant	MODIFIER	ZNF510	100686031	transcript	XM_022420139.1	protein_coding	4	c.-57-10190T>A		-1	-1	-1	-1	-1	-1	0
1	70161439	T	A	GATKstd	intron_variant	MODIFIER	ZNF510	100686031	transcript	XM_014117099.2	protein_coding	3	c.-57-10190T>A		-1	-1	-1	-1	-1	-1	0
1	70161439	T	A	GATKstd	intron_variant	MODIFIER	ZNF510	100686031	transcript	XM_014117104.1	protein_coding	1	c.-82-10165T>A		-1	-1	-1	-1	-1	-1	0
1	70161439	T	A	GATKstd	intron_variant	MODIFIER	ZNF510	100686031	transcript	XM_022420145.1	protein_coding	2	c.-57-10190T>A		-1	-1	-1	-1	-1	-1	0
1	70165815	TTTG	T	PASS	intron_variant	MODIFIER	ZNF510	100686031	transcript	XM_014117089.2	protein_coding	3	c.115-5813_115-5811delTTG		-1	-1	-1	-1	-1	-1	0
1	70165815	TTTG	T	PASS	intron_variant	MODIFIER	ZNF510	100686031	transcript	XM_014117096.2	protein_coding	2	c.16-5813_16-5811delTTG		-1	-1	-1	-1	-1	-1	0
1	70165815	TTTG	T	PASS	intron_variant	MODIFIER	ZNF510	100686031	transcript	XM_022420163.1	protein_coding	3	c.-82-5788_-82-5786delTTG		-1	-1	-1	-1	-1	-1	0
1	70165815	TTTG	T	PASS	intron_variant	MODIFIER	ZNF510	100686031	transcript	XM_022420155.1	protein_coding	1	c.-57-5813_-57-5811delTTG		-1	-1	-1	-1	-1	-1	0
1	70165815	TTTG	T	PASS	intron_variant	MODIFIER	ZNF510	100686031	transcript	XM_022420131.1	protein_coding	3	c.115-5813_115-5811delTTG		-1	-1	-1	-1	-1	-1	0
1	70165815	TTTG	T	PASS	intron_variant	MODIFIER	ZNF510	100686031	transcript	XR_001316997.2	pseudogene	3	n.219-5813_219-5811delTTG		-1	-1	-1	-1	-1	-1	0
1	70165815	TTTG	T	PASS	intron_variant	MODIFIER	ZNF510	100686031	transcript	XM_014117098.2	protein_coding	3	c.-57-5813_-57-5811delTTG		-1	-1	-1	-1	-1	-1	0
1	70165815	TTTG	T	PASS	intron_variant	MODIFIER	ZNF510	100686031	transcript	XM_022420139.1	protein_coding	4	c.-57-5813_-57-5811delTTG		-1	-1	-1	-1	-1	-1	0
1	70165815	TTTG	T	PASS	intron_variant	MODIFIER	ZNF510	100686031	transcript	XM_014117099.2	protein_coding	3	c.-57-5813_-57-5811delTTG		-1	-1	-1	-1	-1	-1	0
1	70165815	TTTG	T	PASS	intron_variant	MODIFIER	ZNF510	100686031	transcript	XM_014117104.1	protein_coding	1	c.-82-5788_-82-5786delTTG		-1	-1	-1	-1	-1	-1	0
1	70165815	TTTG	T	PASS	intron_variant	MODIFIER	ZNF510	100686031	transcript	XM_022420145.1	protein_coding	2	c.-57-5813_-57-5811delTTG		-1	-1	-1	-1	-1	-1	0
1	70174220	A	G	GATKstd	intron_variant	MODIFIER	ZNF510	100686031	transcript	XM_014117089.2	protein_coding	5	c.338-162A>G		-1	-1	-1	-1	-1	-1	0
1	70174220	A	G	GATKstd	intron_variant	MODIFIER	ZNF510	100686031	transcript	XM_014117096.2	protein_coding	4	c.239-162A>G		-1	-1	-1	-1	-1	-1	0
1	70174220	A	G	GATKstd	intron_variant	MODIFIER	ZNF510	100686031	transcript	XM_022420163.1	protein_coding	5	c.167-162A>G		-1	-1	-1	-1	-1	-1	0
1	70174220	A	G	GATKstd	intron_variant	MODIFIER	ZNF510	100686031	transcript	XM_022420155.1	protein_coding	3	c.167-162A>G		-1	-1	-1	-1	-1	-1	0
1	70174220	A	G	GATKstd	intron_variant	MODIFIER	ZNF510	100686031	transcript	XM_022420131.1	protein_coding	5	c.338-165A>G		-1	-1	-1	-1	-1	-1	0
1	70174220	A	G	GATKstd	intron_variant	MODIFIER	ZNF510	100686031	transcript	XR_001316997.2	pseudogene	5	n.442-162A>G		-1	-1	-1	-1	-1	-1	0
1	70174220	A	G	GATKstd	intron_variant	MODIFIER	ZNF510	100686031	transcript	XM_014117098.2	protein_coding	5	c.167-162A>G		-1	-1	-1	-1	-1	-1	0
1	70174220	A	G	GATKstd	intron_variant	MODIFIER	ZNF510	100686031	transcript	XM_022420139.1	protein_coding	6	c.167-162A>G		-1	-1	-1	-1	-1	-1	0
1	70174220	A	G	GATKstd	intron_variant	MODIFIER	ZNF510	100686031	transcript	XM_014117099.2	protein_coding	5	c.167-162A>G		-1	-1	-1	-1	-1	-1	0
1	70174220	A	G	GATKstd	intron_variant	MODIFIER	ZNF510	100686031	transcript	XM_014117104.1	protein_coding	3	c.167-162A>G		-1	-1	-1	-1	-1	-1	0
1	70174220	A	G	GATKstd	intron_variant	MODIFIER	ZNF510	100686031	transcript	XM_022420145.1	protein_coding	4	c.167-162A>G		-1	-1	-1	-1	-1	-1	0
1	70182543	A	G	GATKstd	downstream_gene_variant	MODIFIER	ZNF510	100686031	transcript	XM_014117089.2	protein_coding	-1	c.*6465A>G		-1	-1	-1	-1	-1	-1	3068
1	70182543	A	G	GATKstd	downstream_gene_variant	MODIFIER	ZNF510	100686031	transcript	XM_014117096.2	protein_coding	-1	c.*6465A>G		-1	-1	-1	-1	-1	-1	3068
1	70182543	A	G	GATKstd	downstream_gene_variant	MODIFIER	ZNF510	100686031	transcript	XM_022420163.1	protein_coding	-1	c.*6465A>G		-1	-1	-1	-1	-1	-1	3068
1	70182543	A	G	GATKstd	downstream_gene_variant	MODIFIER	ZNF510	100686031	transcript	XM_022420155.1	protein_coding	-1	c.*6465A>G		-1	-1	-1	-1	-1	-1	3068
1	70182543	A	G	GATKstd	downstream_gene_variant	MODIFIER	ZNF510	100686031	transcript	XM_022420131.1	protein_coding	-1	c.*6465A>G		-1	-1	-1	-1	-1	-1	3068
1	70182543	A	G	GATKstd	downstream_gene_variant	MODIFIER	ZNF510	100686031	transcript	XR_001316997.2	pseudogene	-1	n.*3068A>G		-1	-1	-1	-1	-1	-1	3068
1	70182543	A	G	GATKstd	downstream_gene_variant	MODIFIER	ZNF510	100686031	transcript	XM_014117098.2	protein_coding	-1	c.*6465A>G		-1	-1	-1	-1	-1	-1	3068
1	70182543	A	G	GATKstd	downstream_gene_variant	MODIFIER	ZNF510	100686031	transcript	XM_022420139.1	protein_coding	-1	c.*6465A>G		-1	-1	-1	-1	-1	-1	3068
1	70182543	A	G	GATKstd	downstream_gene_variant	MODIFIER	ZNF510	100686031	transcript	XM_014117099.2	protein_coding	-1	c.*6465A>G		-1	-1	-1	-1	-1	-1	3068
1	70182543	A	G	GATKstd	downstream_gene_variant	MODIFIER	ZNF510	100686031	transcript	XM_014117104.1	protein_coding	-1	c.*6465A>G		-1	-1	-1	-1	-1	-1	3068
1	70182543	A	G	GATKstd	downstream_gene_variant	MODIFIER	ZNF510	100686031	transcript	XM_022420145.1	protein_coding	-1	c.*6465A>G		-1	-1	-1	-1	-1	-1	3068
1	70182543	A	G	GATKstd	intergenic_region	MODIFIER	ZNF510-AAED1	100686031-606835	intergenic_region	100686031-606835		-1	n.70182543A>G		-1	-1	-1	-1	-1	-1	0
1	70183861	A	G	GATKstd	downstream_gene_variant	MODIFIER	ZNF510	100686031	transcript	XM_014117089.2	protein_coding	-1	c.*7783A>G		-1	-1	-1	-1	-1	-1	4386
1	70183861	A	G	GATKstd	downstream_gene_variant	MODIFIER	ZNF510	100686031	transcript	XM_014117096.2	protein_coding	-1	c.*7783A>G		-1	-1	-1	-1	-1	-1	4386
1	70183861	A	G	GATKstd	downstream_gene_variant	MODIFIER	ZNF510	100686031	transcript	XM_022420163.1	protein_coding	-1	c.*7783A>G		-1	-1	-1	-1	-1	-1	4386
1	70183861	A	G	GATKstd	downstream_gene_variant	MODIFIER	ZNF510	100686031	transcript	XM_022420155.1	protein_coding	-1	c.*7783A>G		-1	-1	-1	-1	-1	-1	4386
1	70183861	A	G	GATKstd	downstream_gene_variant	MODIFIER	ZNF510	100686031	transcript	XM_022420131.1	protein_coding	-1	c.*7783A>G		-1	-1	-1	-1	-1	-1	4386
1	70183861	A	G	GATKstd	downstream_gene_variant	MODIFIER	ZNF510	100686031	transcript	XR_001316997.2	pseudogene	-1	n.*4386A>G		-1	-1	-1	-1	-1	-1	4386
1	70183861	A	G	GATKstd	downstream_gene_variant	MODIFIER	ZNF510	100686031	transcript	XM_014117098.2	protein_coding	-1	c.*7783A>G		-1	-1	-1	-1	-1	-1	4386
1	70183861	A	G	GATKstd	downstream_gene_variant	MODIFIER	ZNF510	100686031	transcript	XM_022420139.1	protein_coding	-1	c.*7783A>G		-1	-1	-1	-1	-1	-1	4386
1	70183861	A	G	GATKstd	downstream_gene_variant	MODIFIER	ZNF510	100686031	transcript	XM_014117099.2	protein_coding	-1	c.*7783A>G		-1	-1	-1	-1	-1	-1	4386
1	70183861	A	G	GATKstd	downstream_gene_variant	MODIFIER	ZNF510	100686031	transcript	XM_014117104.1	protein_coding	-1	c.*7783A>G		-1	-1	-1	-1	-1	-1	4386
1	70183861	A	G	GATKstd	downstream_gene_variant	MODIFIER	ZNF510	100686031	transcript	XM_022420145.1	protein_coding	-1	c.*7783A>G		-1	-1	-1	-1	-1	-1	4386
1	70183861	A	G	GATKstd	intergenic_region	MODIFIER	ZNF510-AAED1	100686031-606835	intergenic_region	100686031-606835		-1	n.70183861A>G		-1	-1	-1	-1	-1	-1	0
1	70191891	A	G	GATKstd	intergenic_region	MODIFIER	ZNF510-AAED1	100686031-606835	intergenic_region	100686031-606835		-1	n.70191891A>G		-1	-1	-1	-1	-1	-1	0
1	70192050	A	G	PASS	intergenic_region	MODIFIER	ZNF510-AAED1	100686031-606835	intergenic_region	100686031-606835		-1	n.70192050A>G		-1	-1	-1	-1	-1	-1	0
1	70201009	A	C	GATKstd	splice_region_variant&intron_variant	LOW	AAED1	606835	transcript	XM_843287.4	protein_coding	2	c.274-3A>C		-1	-1	-1	-1	-1	-1	0
1	70201212	C	T	GATKstd	intron_variant	MODIFIER	AAED1	606835	transcript	XM_843287.4	protein_coding	3	c.328-13C>T		-1	-1	-1	-1	-1	-1	0
1	70201434	T	G	PASS	intron_variant	MODIFIER	AAED1	606835	transcript	XM_843287.4	protein_coding	4	c.433+104T>G		-1	-1	-1	-1	-1	-1	0
1	70202855	A	C	GATKstd	intron_variant	MODIFIER	AAED1	606835	transcript	XM_843287.4	protein_coding	4	c.433+1525A>C		-1	-1	-1	-1	-1	-1	0
1	70202856	A	G	GATKstd	intron_variant	MODIFIER	AAED1	606835	transcript	XM_843287.4	protein_coding	4	c.433+1526A>G		-1	-1	-1	-1	-1	-1	0
1	70203298	G	A	GATKstd	intron_variant	MODIFIER	AAED1	606835	transcript	XM_843287.4	protein_coding	4	c.433+1968G>A		-1	-1	-1	-1	-1	-1	0
1	70205172	TG	T	PASS	intron_variant	MODIFIER	AAED1	606835	transcript	XM_843287.4	protein_coding	4	c.434-322delG		-1	-1	-1	-1	-1	-1	0
1	70211598	G	A	GATKstd	downstream_gene_variant	MODIFIER	AAED1	606835	transcript	XM_843287.4	protein_coding	-1	c.*3064G>A		-1	-1	-1	-1	-1	-1	2572
1	70211598	G	A	GATKstd	intergenic_region	MODIFIER	AAED1-LOC111096328	606835-111096328	intergenic_region	606835-111096328		-1	n.70211598G>A		-1	-1	-1	-1	-1	-1	0
1	70265632	C	T	PASS	downstream_gene_variant	MODIFIER	LOC102157082	102157082	transcript	XR_291317.3	pseudogene	-1	n.*3468G>A		-1	-1	-1	-1	-1	-1	3468
1	70265632	C	T	PASS	intron_variant	MODIFIER	CDC14B	476294	transcript	XM_022420166.1	protein_coding	2	c.188-12881C>T		-1	-1	-1	-1	-1	-1	0
1	70265632	C	T	PASS	intron_variant	MODIFIER	CDC14B	476294	transcript	XM_022420213.1	protein_coding	2	c.188-12881C>T		-1	-1	-1	-1	-1	-1	0
1	70265632	C	T	PASS	intron_variant	MODIFIER	CDC14B	476294	transcript	XM_014117112.2	protein_coding	2	c.188-12881C>T		-1	-1	-1	-1	-1	-1	0
1	70265632	C	T	PASS	intron_variant	MODIFIER	CDC14B	476294	transcript	XM_014117120.2	protein_coding	2	c.188-12881C>T		-1	-1	-1	-1	-1	-1	0
1	70265632	C	T	PASS	intron_variant	MODIFIER	CDC14B	476294	transcript	XM_014117125.2	protein_coding	1	c.161-12881C>T		-1	-1	-1	-1	-1	-1	0
1	70265632	C	T	PASS	intron_variant	MODIFIER	CDC14B	476294	transcript	XM_014117126.2	protein_coding	2	c.188-12881C>T		-1	-1	-1	-1	-1	-1	0
1	70265632	C	T	PASS	intron_variant	MODIFIER	CDC14B	476294	transcript	XR_001316998.2	pseudogene	2	n.203-12881C>T		-1	-1	-1	-1	-1	-1	0
1	70265632	C	T	PASS	intron_variant	MODIFIER	CDC14B	476294	transcript	XR_001317000.2	pseudogene	2	n.203-12881C>T		-1	-1	-1	-1	-1	-1	0
1	70265632	C	T	PASS	intron_variant	MODIFIER	CDC14B	476294	transcript	XR_002627635.1	pseudogene	2	n.203-12881C>T		-1	-1	-1	-1	-1	-1	0
1	70265632	C	T	PASS	intron_variant	MODIFIER	CDC14B	476294	transcript	XM_022420230.1	protein_coding	2	c.188-12881C>T		-1	-1	-1	-1	-1	-1	0
1	70265632	C	T	PASS	intron_variant	MODIFIER	CDC14B	476294	transcript	XM_022420199.1	protein_coding	1	c.161-12881C>T		-1	-1	-1	-1	-1	-1	0
1	70265632	C	T	PASS	intron_variant	MODIFIER	CDC14B	476294	transcript	XM_022420218.1	protein_coding	2	c.188-12881C>T		-1	-1	-1	-1	-1	-1	0
1	70265632	C	T	PASS	intron_variant	MODIFIER	CDC14B	476294	transcript	XR_001316999.2	pseudogene	2	n.203-12881C>T		-1	-1	-1	-1	-1	-1	0
1	70265632	C	T	PASS	intron_variant	MODIFIER	CDC14B	476294	transcript	XR_002627634.1	pseudogene	2	n.203-12881C>T		-1	-1	-1	-1	-1	-1	0
1	70265632	C	T	PASS	intron_variant	MODIFIER	CDC14B	476294	transcript	XR_002627641.1	pseudogene	1	n.176-12881C>T		-1	-1	-1	-1	-1	-1	0
1	70284567	G	A	GATKstd	intron_variant	MODIFIER	CDC14B	476294	transcript	XM_022420166.1	protein_coding	5	c.447+2791G>A		-1	-1	-1	-1	-1	-1	0
1	70284567	G	A	GATKstd	intron_variant	MODIFIER	CDC14B	476294	transcript	XM_022420213.1	protein_coding	5	c.447+2791G>A		-1	-1	-1	-1	-1	-1	0
1	70284567	G	A	GATKstd	intron_variant	MODIFIER	CDC14B	476294	transcript	XM_014117112.2	protein_coding	5	c.447+2791G>A		-1	-1	-1	-1	-1	-1	0
1	70284567	G	A	GATKstd	intron_variant	MODIFIER	CDC14B	476294	transcript	XM_014117120.2	protein_coding	5	c.447+2791G>A		-1	-1	-1	-1	-1	-1	0
1	70284567	G	A	GATKstd	intron_variant	MODIFIER	CDC14B	476294	transcript	XM_014117125.2	protein_coding	4	c.420+2791G>A		-1	-1	-1	-1	-1	-1	0
1	70284567	G	A	GATKstd	intron_variant	MODIFIER	CDC14B	476294	transcript	XM_014117126.2	protein_coding	5	c.447+2791G>A		-1	-1	-1	-1	-1	-1	0
1	70284567	G	A	GATKstd	intron_variant	MODIFIER	CDC14B	476294	transcript	XR_001316998.2	pseudogene	5	n.462+2791G>A		-1	-1	-1	-1	-1	-1	0
1	70284567	G	A	GATKstd	intron_variant	MODIFIER	CDC14B	476294	transcript	XR_001317000.2	pseudogene	5	n.462+2791G>A		-1	-1	-1	-1	-1	-1	0
1	70284567	G	A	GATKstd	intron_variant	MODIFIER	CDC14B	476294	transcript	XR_002627635.1	pseudogene	5	n.462+2791G>A		-1	-1	-1	-1	-1	-1	0
1	70284567	G	A	GATKstd	intron_variant	MODIFIER	CDC14B	476294	transcript	XM_022420230.1	protein_coding	5	c.447+2791G>A		-1	-1	-1	-1	-1	-1	0
1	70284567	G	A	GATKstd	intron_variant	MODIFIER	CDC14B	476294	transcript	XM_022420199.1	protein_coding	4	c.420+2791G>A		-1	-1	-1	-1	-1	-1	0
1	70284567	G	A	GATKstd	intron_variant	MODIFIER	CDC14B	476294	transcript	XM_022420218.1	protein_coding	5	c.447+2791G>A		-1	-1	-1	-1	-1	-1	0
1	70284567	G	A	GATKstd	intron_variant	MODIFIER	CDC14B	476294	transcript	XR_001316999.2	pseudogene	5	n.462+2791G>A		-1	-1	-1	-1	-1	-1	0
1	70284567	G	A	GATKstd	intron_variant	MODIFIER	CDC14B	476294	transcript	XR_002627634.1	pseudogene	5	n.462+2791G>A		-1	-1	-1	-1	-1	-1	0
1	70284567	G	A	GATKstd	intron_variant	MODIFIER	CDC14B	476294	transcript	XR_002627641.1	pseudogene	4	n.435+2791G>A		-1	-1	-1	-1	-1	-1	0
1	70284567	G	A	GATKstd	intron_variant	MODIFIER	CDC14B	476294	transcript	XM_022420232.1	protein_coding	4	c.309+2791G>A		-1	-1	-1	-1	-1	-1	0
1	70284567	G	A	GATKstd	intron_variant	MODIFIER	CDC14B	476294	transcript	XM_022420237.1	protein_coding	4	c.309+2791G>A		-1	-1	-1	-1	-1	-1	0
1	70284567	G	A	GATKstd	intron_variant	MODIFIER	CDC14B	476294	transcript	XR_002627653.1	pseudogene	4	n.489+2791G>A		-1	-1	-1	-1	-1	-1	0
1	70301043	G	A	GATKstd	intron_variant	MODIFIER	CDC14B	476294	transcript	XM_022420166.1	protein_coding	6	c.525-1232G>A		-1	-1	-1	-1	-1	-1	0
1	70301043	G	A	GATKstd	intron_variant	MODIFIER	CDC14B	476294	transcript	XM_022420213.1	protein_coding	6	c.525-1232G>A		-1	-1	-1	-1	-1	-1	0
1	70301043	G	A	GATKstd	intron_variant	MODIFIER	CDC14B	476294	transcript	XM_014117112.2	protein_coding	6	c.525-1232G>A		-1	-1	-1	-1	-1	-1	0
1	70301043	G	A	GATKstd	intron_variant	MODIFIER	CDC14B	476294	transcript	XM_014117120.2	protein_coding	6	c.525-1232G>A		-1	-1	-1	-1	-1	-1	0
1	70301043	G	A	GATKstd	intron_variant	MODIFIER	CDC14B	476294	transcript	XM_014117125.2	protein_coding	5	c.498-1232G>A		-1	-1	-1	-1	-1	-1	0
1	70301043	G	A	GATKstd	intron_variant	MODIFIER	CDC14B	476294	transcript	XM_014117126.2	protein_coding	6	c.525-1232G>A		-1	-1	-1	-1	-1	-1	0
1	70301043	G	A	GATKstd	intron_variant	MODIFIER	CDC14B	476294	transcript	XR_001316998.2	pseudogene	6	n.540-1232G>A		-1	-1	-1	-1	-1	-1	0
1	70301043	G	A	GATKstd	intron_variant	MODIFIER	CDC14B	476294	transcript	XR_001317000.2	pseudogene	6	n.540-1232G>A		-1	-1	-1	-1	-1	-1	0
1	70301043	G	A	GATKstd	intron_variant	MODIFIER	CDC14B	476294	transcript	XR_002627635.1	pseudogene	6	n.540-1232G>A		-1	-1	-1	-1	-1	-1	0
1	70301043	G	A	GATKstd	intron_variant	MODIFIER	CDC14B	476294	transcript	XM_022420230.1	protein_coding	6	c.525-1232G>A		-1	-1	-1	-1	-1	-1	0
1	70301043	G	A	GATKstd	intron_variant	MODIFIER	CDC14B	476294	transcript	XM_022420199.1	protein_coding	5	c.498-1232G>A		-1	-1	-1	-1	-1	-1	0
1	70301043	G	A	GATKstd	intron_variant	MODIFIER	CDC14B	476294	transcript	XM_022420218.1	protein_coding	6	c.525-1232G>A		-1	-1	-1	-1	-1	-1	0
1	70301043	G	A	GATKstd	intron_variant	MODIFIER	CDC14B	476294	transcript	XR_001316999.2	pseudogene	6	n.540-1232G>A		-1	-1	-1	-1	-1	-1	0
1	70301043	G	A	GATKstd	intron_variant	MODIFIER	CDC14B	476294	transcript	XR_002627634.1	pseudogene	6	n.540-1232G>A		-1	-1	-1	-1	-1	-1	0
1	70301043	G	A	GATKstd	intron_variant	MODIFIER	CDC14B	476294	transcript	XR_002627641.1	pseudogene	5	n.513-1232G>A		-1	-1	-1	-1	-1	-1	0
1	70301043	G	A	GATKstd	intron_variant	MODIFIER	CDC14B	476294	transcript	XM_022420232.1	protein_coding	5	c.387-1232G>A		-1	-1	-1	-1	-1	-1	0
1	70301043	G	A	GATKstd	intron_variant	MODIFIER	CDC14B	476294	transcript	XM_022420237.1	protein_coding	5	c.387-1232G>A		-1	-1	-1	-1	-1	-1	0
1	70301043	G	A	GATKstd	intron_variant	MODIFIER	CDC14B	476294	transcript	XR_002627653.1	pseudogene	5	n.567-1232G>A		-1	-1	-1	-1	-1	-1	0
1	70358723	C	CA	PASS	intron_variant	MODIFIER	HABP4	484133	transcript	XM_014117139.2	protein_coding	5	c.233+71_233+72insT		-1	-1	-1	-1	-1	-1	0
1	70361240	G	A	GATKstd	intron_variant	MODIFIER	HABP4	484133	transcript	XM_014117139.2	protein_coding	4	c.150-2362C>T		-1	-1	-1	-1	-1	-1	0
1	70368677	A	T	GATKstd	intron_variant	MODIFIER	HABP4	484133	transcript	XM_014117139.2	protein_coding	4	c.149+817T>A		-1	-1	-1	-1	-1	-1	0
1	70368678	G	C	GATKstd	intron_variant	MODIFIER	HABP4	484133	transcript	XM_014117139.2	protein_coding	4	c.149+816C>G		-1	-1	-1	-1	-1	-1	0
1	70421915	C	T	GATKstd	non_coding_transcript_exon_variant	MODIFIER	LOC100856674	100856674	transcript	100856674	pseudogene	1	n.749G>A		-1	-1	-1	-1	-1	-1	0
1	70478686	T	TAAAATATTCTTTTTAAAAAAAAAATAAAAAAAAAAAAAAAAAA	PASS	intron_variant	MODIFIER	ZNF367	100856694	transcript	XM_003638869.4	protein_coding	3	c.664+137_664+138insAAAATATTCTTTTTAAAAAAAAAATAAAAAAAAAAAAAAAAAA		-1	-1	-1	-1	-1	-1	0
1	70503719	C	T	GATKstd	intron_variant	MODIFIER	SLC35D2	100856233	transcript	XM_003638846.4	protein_coding	3	c.309+2839C>T		-1	-1	-1	-1	-1	-1	0
1	70503719	C	T	GATKstd	intron_variant	MODIFIER	SLC35D2	100856233	transcript	XM_014117165.2	protein_coding	3	c.309+2839C>T		-1	-1	-1	-1	-1	-1	0
1	70637190	T	C	PASS	intron_variant	MODIFIER	LOC111090716	111090716	transcript	XR_002615524.1	pseudogene	2	n.455+818A>G		-1	-1	-1	-1	-1	-1	0
1	70655282	AATG	A	PASS	downstream_gene_variant	MODIFIER	LOC102151543	102151543	transcript	XR_002627679.1	pseudogene	-1	n.*1064_*1066delATG		-1	-1	-1	-1	-1	-1	1064
1	70655282	AATG	A	PASS	downstream_gene_variant	MODIFIER	LOC102151543	102151543	transcript	XR_291320.3	pseudogene	-1	n.*1064_*1066delATG		-1	-1	-1	-1	-1	-1	1064
1	70655282	AATG	A	PASS	intergenic_region	MODIFIER	LOC102151543-LOC106559352	102151543-106559352	intergenic_region	102151543-106559352		-1	n.70655283_70655285delATG		-1	-1	-1	-1	-1	-1	0
1	70656013	A	T	GATKstd	downstream_gene_variant	MODIFIER	LOC102151543	102151543	transcript	XR_002627679.1	pseudogene	-1	n.*1794A>T		-1	-1	-1	-1	-1	-1	1794
1	70656013	A	T	GATKstd	downstream_gene_variant	MODIFIER	LOC102151543	102151543	transcript	XR_291320.3	pseudogene	-1	n.*1794A>T		-1	-1	-1	-1	-1	-1	1794
1	70656013	A	T	GATKstd	intergenic_region	MODIFIER	LOC102151543-LOC106559352	102151543-106559352	intergenic_region	102151543-106559352		-1	n.70656013A>T		-1	-1	-1	-1	-1	-1	0
1	70666397	G	C	PASS	intergenic_region	MODIFIER	LOC102151543-LOC106559352	102151543-106559352	intergenic_region	102151543-106559352		-1	n.70666397G>C		-1	-1	-1	-1	-1	-1	0
1	70736612	G	A	GATKstd	downstream_gene_variant	MODIFIER	LOC111096339	111096339	transcript	XR_002627681.1	pseudogene	-1	n.*4270G>A		-1	-1	-1	-1	-1	-1	4270
1	70736612	G	A	GATKstd	intergenic_region	MODIFIER	LOC111096339-ERCC6L2	111096339-476297	intergenic_region	111096339-476297		-1	n.70736612G>A		-1	-1	-1	-1	-1	-1	0
1	70741391	G	A	GATKstd	intergenic_region	MODIFIER	LOC111096339-ERCC6L2	111096339-476297	intergenic_region	111096339-476297		-1	n.70741391G>A		-1	-1	-1	-1	-1	-1	0
1	70761441	C	T	GATKstd	intergenic_region	MODIFIER	LOC111096339-ERCC6L2	111096339-476297	intergenic_region	111096339-476297		-1	n.70761441C>T		-1	-1	-1	-1	-1	-1	0
1	70771342	T	A	PASS	intergenic_region	MODIFIER	LOC111096339-ERCC6L2	111096339-476297	intergenic_region	111096339-476297		-1	n.70771342T>A		-1	-1	-1	-1	-1	-1	0
1	70781918	A	G	GATKstd	intergenic_region	MODIFIER	LOC111096339-ERCC6L2	111096339-476297	intergenic_region	111096339-476297		-1	n.70781918A>G		-1	-1	-1	-1	-1	-1	0
1	70781923	A	AAAC	PASS	intergenic_region	MODIFIER	LOC111096339-ERCC6L2	111096339-476297	intergenic_region	111096339-476297		-1	n.70781923_70781924insAAC		-1	-1	-1	-1	-1	-1	0
1	70781929	G	A	GATKstd	intergenic_region	MODIFIER	LOC111096339-ERCC6L2	111096339-476297	intergenic_region	111096339-476297		-1	n.70781929G>A		-1	-1	-1	-1	-1	-1	0
1	70781935	T	G	GATKstd	intergenic_region	MODIFIER	LOC111096339-ERCC6L2	111096339-476297	intergenic_region	111096339-476297		-1	n.70781935T>G		-1	-1	-1	-1	-1	-1	0
1	70781983	C	T	GATKstd	intergenic_region	MODIFIER	LOC111096339-ERCC6L2	111096339-476297	intergenic_region	111096339-476297		-1	n.70781983C>T		-1	-1	-1	-1	-1	-1	0
1	70781996	C	T	GATKstd	intergenic_region	MODIFIER	LOC111096339-ERCC6L2	111096339-476297	intergenic_region	111096339-476297		-1	n.70781996C>T		-1	-1	-1	-1	-1	-1	0
1	70809784	A	G	GATKstd	intron_variant	MODIFIER	ERCC6L2	476297	transcript	XM_014117189.2	protein_coding	19	c.3715-5851T>C		-1	-1	-1	-1	-1	-1	0	WARNING_TRANSCRIPT_MULTIPLE_STOP_CODONS
1	70874138	A	C	GATKstd	intron_variant	MODIFIER	ERCC6L2	476297	transcript	XM_014117189.2	protein_coding	3	c.820-328T>G		-1	-1	-1	-1	-1	-1	0	WARNING_TRANSCRIPT_MULTIPLE_STOP_CODONS
1	70932741	C	T	GATKstd	intron_variant	MODIFIER	LOC111096340	111096340	transcript	XR_002627684.1	pseudogene	5	n.1060-273C>T		-1	-1	-1	-1	-1	-1	0
1	70932741	C	T	GATKstd	intron_variant	MODIFIER	LOC111096340	111096340	transcript	XR_002627691.1	pseudogene	5	n.1062-273C>T		-1	-1	-1	-1	-1	-1	0
1	70932741	C	T	GATKstd	intron_variant	MODIFIER	LOC111096340	111096340	transcript	XR_002627697.1	pseudogene	4	n.889-273C>T		-1	-1	-1	-1	-1	-1	0
1	70932741	C	T	GATKstd	intron_variant	MODIFIER	LOC111096340	111096340	transcript	XR_002627707.1	pseudogene	4	n.888-10067C>T		-1	-1	-1	-1	-1	-1	0
1	70932741	C	T	GATKstd	intron_variant	MODIFIER	LOC111096340	111096340	transcript	XR_002627682.1	pseudogene	5	n.1056-273C>T		-1	-1	-1	-1	-1	-1	0
1	70932741	C	T	GATKstd	intron_variant	MODIFIER	LOC111096340	111096340	transcript	XR_002627693.1	pseudogene	5	n.1056-273C>T		-1	-1	-1	-1	-1	-1	0
1	70932741	C	T	GATKstd	intron_variant	MODIFIER	LOC111096340	111096340	transcript	XR_002627688.1	pseudogene	5	n.1054+7147C>T		-1	-1	-1	-1	-1	-1	0
1	70932741	C	T	GATKstd	intron_variant	MODIFIER	LOC111096340	111096340	transcript	XR_002627690.1	pseudogene	5	n.1053+7147C>T		-1	-1	-1	-1	-1	-1	0
1	70932741	C	T	GATKstd	intron_variant	MODIFIER	LOC111096340	111096340	transcript	XR_002627695.1	pseudogene	5	n.1054-273C>T		-1	-1	-1	-1	-1	-1	0
1	70932741	C	T	GATKstd	intron_variant	MODIFIER	LOC111096340	111096340	transcript	XR_002627702.1	pseudogene	5	n.1054-273C>T		-1	-1	-1	-1	-1	-1	0
1	70932741	C	T	GATKstd	intron_variant	MODIFIER	LOC111096340	111096340	transcript	XR_002627685.1	pseudogene	5	n.1051+7147C>T		-1	-1	-1	-1	-1	-1	0
1	70932741	C	T	GATKstd	intron_variant	MODIFIER	LOC111096340	111096340	transcript	XR_002627706.1	pseudogene	4	n.883-10067C>T		-1	-1	-1	-1	-1	-1	0
1	70932741	C	T	GATKstd	intron_variant	MODIFIER	LOC111096340	111096340	transcript	XR_002627698.1	pseudogene	5	n.1048+7147C>T		-1	-1	-1	-1	-1	-1	0
1	70932741	C	T	GATKstd	intron_variant	MODIFIER	LOC111096340	111096340	transcript	XR_002627711.1	pseudogene	5	n.1048+7147C>T		-1	-1	-1	-1	-1	-1	0
1	70937698	G	A	GATKstd	intron_variant	MODIFIER	LOC111096340	111096340	transcript	XR_002627684.1	pseudogene	6	n.1246+4498G>A		-1	-1	-1	-1	-1	-1	0
1	70937698	G	A	GATKstd	intron_variant	MODIFIER	LOC111096340	111096340	transcript	XR_002627691.1	pseudogene	6	n.1248+4498G>A		-1	-1	-1	-1	-1	-1	0
1	70937698	G	A	GATKstd	intron_variant	MODIFIER	LOC111096340	111096340	transcript	XR_002627697.1	pseudogene	5	n.1075+4498G>A		-1	-1	-1	-1	-1	-1	0
1	70937698	G	A	GATKstd	intron_variant	MODIFIER	LOC111096340	111096340	transcript	XR_002627707.1	pseudogene	4	n.888-5110G>A		-1	-1	-1	-1	-1	-1	0
1	70937698	G	A	GATKstd	intron_variant	MODIFIER	LOC111096340	111096340	transcript	XR_002627682.1	pseudogene	6	n.1242+4498G>A		-1	-1	-1	-1	-1	-1	0
1	70937698	G	A	GATKstd	intron_variant	MODIFIER	LOC111096340	111096340	transcript	XR_002627693.1	pseudogene	6	n.1242+4498G>A		-1	-1	-1	-1	-1	-1	0
1	70937698	G	A	GATKstd	intron_variant	MODIFIER	LOC111096340	111096340	transcript	XR_002627688.1	pseudogene	5	n.1055-5110G>A		-1	-1	-1	-1	-1	-1	0
1	70937698	G	A	GATKstd	intron_variant	MODIFIER	LOC111096340	111096340	transcript	XR_002627690.1	pseudogene	5	n.1054-5062G>A		-1	-1	-1	-1	-1	-1	0
1	70937698	G	A	GATKstd	intron_variant	MODIFIER	LOC111096340	111096340	transcript	XR_002627695.1	pseudogene	6	n.1240+4498G>A		-1	-1	-1	-1	-1	-1	0
1	70937698	G	A	GATKstd	intron_variant	MODIFIER	LOC111096340	111096340	transcript	XR_002627702.1	pseudogene	6	n.1240+4498G>A		-1	-1	-1	-1	-1	-1	0
1	70937698	G	A	GATKstd	intron_variant	MODIFIER	LOC111096340	111096340	transcript	XR_002627685.1	pseudogene	5	n.1052-5110G>A		-1	-1	-1	-1	-1	-1	0
1	70937698	G	A	GATKstd	intron_variant	MODIFIER	LOC111096340	111096340	transcript	XR_002627706.1	pseudogene	4	n.883-5110G>A		-1	-1	-1	-1	-1	-1	0
1	70937698	G	A	GATKstd	intron_variant	MODIFIER	LOC111096340	111096340	transcript	XR_002627698.1	pseudogene	5	n.1049-5110G>A		-1	-1	-1	-1	-1	-1	0
1	70937698	G	A	GATKstd	intron_variant	MODIFIER	LOC111096340	111096340	transcript	XR_002627711.1	pseudogene	5	n.1049-5110G>A		-1	-1	-1	-1	-1	-1	0
1	70946141	T	A	GATKstd	intron_variant	MODIFIER	LOC111096340	111096340	transcript	XR_002627684.1	pseudogene	8	n.1557-972T>A		-1	-1	-1	-1	-1	-1	0
1	70946141	T	A	GATKstd	intron_variant	MODIFIER	LOC111096350	111096350	transcript	XR_002627714.1	pseudogene	2	n.977-265A>T		-1	-1	-1	-1	-1	-1	0
1	70946141	T	A	GATKstd	intron_variant	MODIFIER	LOC111096340	111096340	transcript	XR_002627691.1	pseudogene	8	n.1434-972T>A		-1	-1	-1	-1	-1	-1	0
1	70946141	T	A	GATKstd	intron_variant	MODIFIER	LOC111096340	111096340	transcript	XR_002627697.1	pseudogene	7	n.1261-972T>A		-1	-1	-1	-1	-1	-1	0
1	70946141	T	A	GATKstd	intron_variant	MODIFIER	LOC111096340	111096340	transcript	XR_002627707.1	pseudogene	6	n.1198-972T>A		-1	-1	-1	-1	-1	-1	0
1	70946141	T	A	GATKstd	intron_variant	MODIFIER	LOC111096340	111096340	transcript	XR_002627682.1	pseudogene	8	n.1428-972T>A		-1	-1	-1	-1	-1	-1	0
1	70946141	T	A	GATKstd	intron_variant	MODIFIER	LOC111096340	111096340	transcript	XR_002627693.1	pseudogene	8	n.1428-1090T>A		-1	-1	-1	-1	-1	-1	0
1	70946141	T	A	GATKstd	intron_variant	MODIFIER	LOC111096340	111096340	transcript	XR_002627688.1	pseudogene	7	n.1365-972T>A		-1	-1	-1	-1	-1	-1	0
1	70946141	T	A	GATKstd	intron_variant	MODIFIER	LOC111096340	111096340	transcript	XR_002627690.1	pseudogene	7	n.1287-972T>A		-1	-1	-1	-1	-1	-1	0
1	70946141	T	A	GATKstd	intron_variant	MODIFIER	LOC111096340	111096340	transcript	XR_002627695.1	pseudogene	7	n.1293-972T>A		-1	-1	-1	-1	-1	-1	0
1	70946141	T	A	GATKstd	intron_variant	MODIFIER	LOC111096340	111096340	transcript	XR_002627702.1	pseudogene	7	n.1293-1090T>A		-1	-1	-1	-1	-1	-1	0
1	70946141	T	A	GATKstd	intron_variant	MODIFIER	LOC111096340	111096340	transcript	XR_002627685.1	pseudogene	7	n.1237-972T>A		-1	-1	-1	-1	-1	-1	0
1	70946141	T	A	GATKstd	intron_variant	MODIFIER	LOC111096340	111096340	transcript	XR_002627706.1	pseudogene	6	n.1068-972T>A		-1	-1	-1	-1	-1	-1	0
1	70946141	T	A	GATKstd	intron_variant	MODIFIER	LOC111096340	111096340	transcript	XR_002627698.1	pseudogene	6	n.1101-972T>A		-1	-1	-1	-1	-1	-1	0
1	70946141	T	A	GATKstd	intron_variant	MODIFIER	LOC111096340	111096340	transcript	XR_002627711.1	pseudogene	6	n.1101-1090T>A		-1	-1	-1	-1	-1	-1	0
1	70946141	T	A	GATKstd	intron_variant	MODIFIER	LOC111096350	111096350	transcript	XR_002627715.1	pseudogene	2	n.974-265A>T		-1	-1	-1	-1	-1	-1	0
1	71015230	A	G	GATKstd	intergenic_region	MODIFIER	LOC111096350-LOC111090717	111096350-111090717	intergenic_region	111096350-111090717		-1	n.71015230A>G		-1	-1	-1	-1	-1	-1	0
1	71022388	C	T	GATKstd	intergenic_region	MODIFIER	LOC111096350-LOC111090717	111096350-111090717	intergenic_region	111096350-111090717		-1	n.71022388C>T		-1	-1	-1	-1	-1	-1	0
1	71024452	G	T	GATKstd	intergenic_region	MODIFIER	LOC111096350-LOC111090717	111096350-111090717	intergenic_region	111096350-111090717		-1	n.71024452G>T		-1	-1	-1	-1	-1	-1	0
1	71030519	G	A	PASS	intergenic_region	MODIFIER	LOC111096350-LOC111090717	111096350-111090717	intergenic_region	111096350-111090717		-1	n.71030519G>A		-1	-1	-1	-1	-1	-1	0
1	71030520	C	A	PASS	intergenic_region	MODIFIER	LOC111096350-LOC111090717	111096350-111090717	intergenic_region	111096350-111090717		-1	n.71030520C>A		-1	-1	-1	-1	-1	-1	0
1	71030525	A	G	PASS	intergenic_region	MODIFIER	LOC111096350-LOC111090717	111096350-111090717	intergenic_region	111096350-111090717		-1	n.71030525A>G		-1	-1	-1	-1	-1	-1	0
1	71059398	T	A	GATKstd	intergenic_region	MODIFIER	LOC111096350-LOC111090717	111096350-111090717	intergenic_region	111096350-111090717		-1	n.71059398T>A		-1	-1	-1	-1	-1	-1	0
1	71087796	G	A	GATKstd	intergenic_region	MODIFIER	LOC111096350-LOC111090717	111096350-111090717	intergenic_region	111096350-111090717		-1	n.71087796G>A		-1	-1	-1	-1	-1	-1	0
1	71093832	C	T	GATKstd	intergenic_region	MODIFIER	LOC111096350-LOC111090717	111096350-111090717	intergenic_region	111096350-111090717		-1	n.71093832C>T		-1	-1	-1	-1	-1	-1	0
1	71100522	G	A	PASS	intergenic_region	MODIFIER	LOC111096350-LOC111090717	111096350-111090717	intergenic_region	111096350-111090717		-1	n.71100522G>A		-1	-1	-1	-1	-1	-1	0
1	71117039	TCAGA	T	PASS	intergenic_region	MODIFIER	LOC111096350-LOC111090717	111096350-111090717	intergenic_region	111096350-111090717		-1	n.71117040_71117043delCAGA		-1	-1	-1	-1	-1	-1	0
1	71125198	C	G	GATKstd	intergenic_region	MODIFIER	LOC111096350-LOC111090717	111096350-111090717	intergenic_region	111096350-111090717		-1	n.71125198C>G		-1	-1	-1	-1	-1	-1	0
1	71141334	C	CACACA	PASS	upstream_gene_variant	MODIFIER	LOC111090717	111090717	transcript	XR_002615527.1	pseudogene	-1	n.-4374_-4373insTGTGT		-1	-1	-1	-1	-1	-1	4374
1	71141334	C	CACACA	PASS	upstream_gene_variant	MODIFIER	LOC111090717	111090717	transcript	XR_002615529.1	pseudogene	-1	n.-4374_-4373insTGTGT		-1	-1	-1	-1	-1	-1	4374
1	71141334	C	CACACA	PASS	intron_variant	MODIFIER	LOC111090717	111090717	transcript	XR_002615528.1	pseudogene	2	n.532+3380_532+3381insTGTGT		-1	-1	-1	-1	-1	-1	0
1	71141334	C	CACACA	PASS	intron_variant	MODIFIER	LOC111090717	111090717	transcript	XR_002615526.1	pseudogene	2	n.532+3380_532+3381insTGTGT		-1	-1	-1	-1	-1	-1	0
1	71174096	C	T	GATKstd	intergenic_region	MODIFIER	LOC111090717-PTCH1	111090717-484137	intergenic_region	111090717-484137		-1	n.71174096C>T		-1	-1	-1	-1	-1	-1	0
1	71194016	C	T	PASS	intergenic_region	MODIFIER	LOC111090717-PTCH1	111090717-484137	intergenic_region	111090717-484137		-1	n.71194016C>T		-1	-1	-1	-1	-1	-1	0
1	71206858	C	T	GATKstd	intergenic_region	MODIFIER	LOC111090717-PTCH1	111090717-484137	intergenic_region	111090717-484137		-1	n.71206858C>T		-1	-1	-1	-1	-1	-1	0
1	71258308	TCTGC	T	PASS	intron_variant	MODIFIER	PTCH1	484137	transcript	XM_003638871.3	protein_coding	2	c.388+9504_388+9507delCTGC		-1	-1	-1	-1	-1	-1	0
1	71258314	G	T	GATKstd	intron_variant	MODIFIER	PTCH1	484137	transcript	XM_003638871.3	protein_coding	2	c.388+9509G>T		-1	-1	-1	-1	-1	-1	0
1	71258315	T	TTCATTTTTC	PASS	intron_variant	MODIFIER	PTCH1	484137	transcript	XM_003638871.3	protein_coding	2	c.388+9510_388+9511insTCATTTTTC		-1	-1	-1	-1	-1	-1	0
1	71258320	TA	T	PASS	intron_variant	MODIFIER	PTCH1	484137	transcript	XM_003638871.3	protein_coding	2	c.388+9516delA		-1	-1	-1	-1	-1	-1	0
1	71333079	T	C	GATKstd	intron_variant	MODIFIER	LOC102151730	102151730	transcript	XR_001317030.2	pseudogene	1	n.147+3640A>G		-1	-1	-1	-1	-1	-1	0
1	71333079	T	C	GATKstd	intron_variant	MODIFIER	LOC102151730	102151730	transcript	XR_001317031.2	pseudogene	1	n.147+3640A>G		-1	-1	-1	-1	-1	-1	0
1	71371968	G	A	GATKstd	intergenic_region	MODIFIER	LOC100688335-FANCC	100688335-607277	intergenic_region	100688335-607277		-1	n.71371968G>A		-1	-1	-1	-1	-1	-1	0
1	71396522	AAAG	A	PASS	intron_variant	MODIFIER	FANCC	607277	transcript	XM_022420404.1	protein_coding	1	c.-82+7382_-82+7384delAAG		-1	-1	-1	-1	-1	-1	0
1	71396522	AAAG	A	PASS	intron_variant	MODIFIER	FANCC	607277	transcript	XM_022420406.1	protein_coding	1	c.-82+7382_-82+7384delAAG		-1	-1	-1	-1	-1	-1	0
1	71396522	AAAG	A	PASS	intron_variant	MODIFIER	FANCC	607277	transcript	XM_022420405.1	protein_coding	1	c.-82+7382_-82+7384delAAG		-1	-1	-1	-1	-1	-1	0
1	71413514	G	A	GATKstd	intron_variant	MODIFIER	FANCC	607277	transcript	XM_022420404.1	protein_coding	1	c.-82+24373G>A		-1	-1	-1	-1	-1	-1	0
1	71413514	G	A	GATKstd	intron_variant	MODIFIER	FANCC	607277	transcript	XM_022420406.1	protein_coding	1	c.-82+24373G>A		-1	-1	-1	-1	-1	-1	0
1	71413514	G	A	GATKstd	intron_variant	MODIFIER	FANCC	607277	transcript	XM_022420405.1	protein_coding	1	c.-82+24373G>A		-1	-1	-1	-1	-1	-1	0
1	71413980	T	G	GATKstd	intron_variant	MODIFIER	FANCC	607277	transcript	XM_022420404.1	protein_coding	1	c.-82+24839T>G		-1	-1	-1	-1	-1	-1	0
1	71413980	T	G	GATKstd	intron_variant	MODIFIER	FANCC	607277	transcript	XM_022420406.1	protein_coding	1	c.-82+24839T>G		-1	-1	-1	-1	-1	-1	0
1	71413980	T	G	GATKstd	intron_variant	MODIFIER	FANCC	607277	transcript	XM_022420405.1	protein_coding	1	c.-82+24839T>G		-1	-1	-1	-1	-1	-1	0
1	71437022	A	G	GATKstd	intron_variant	MODIFIER	FANCC	607277	transcript	XM_022420404.1	protein_coding	1	c.-82+47881A>G		-1	-1	-1	-1	-1	-1	0
1	71437022	A	G	GATKstd	intron_variant	MODIFIER	FANCC	607277	transcript	XM_022420406.1	protein_coding	1	c.-82+47881A>G		-1	-1	-1	-1	-1	-1	0
1	71437022	A	G	GATKstd	intron_variant	MODIFIER	FANCC	607277	transcript	XM_022420405.1	protein_coding	1	c.-82+47881A>G		-1	-1	-1	-1	-1	-1	0
1	71460668	T	A	PASS	intron_variant	MODIFIER	FANCC	607277	transcript	XM_022420404.1	protein_coding	1	c.-81-26933T>A		-1	-1	-1	-1	-1	-1	0
1	71460668	T	A	PASS	intron_variant	MODIFIER	FANCC	607277	transcript	XM_022420406.1	protein_coding	1	c.-81-26933T>A		-1	-1	-1	-1	-1	-1	0
1	71460668	T	A	PASS	intron_variant	MODIFIER	FANCC	607277	transcript	XM_022420405.1	protein_coding	1	c.-81-26933T>A		-1	-1	-1	-1	-1	-1	0
1	71472298	G	A	GATKstd	intron_variant	MODIFIER	FANCC	607277	transcript	XM_022420404.1	protein_coding	1	c.-81-15303G>A		-1	-1	-1	-1	-1	-1	0
1	71472298	G	A	GATKstd	intron_variant	MODIFIER	FANCC	607277	transcript	XM_022420406.1	protein_coding	1	c.-81-15303G>A		-1	-1	-1	-1	-1	-1	0
1	71472298	G	A	GATKstd	intron_variant	MODIFIER	FANCC	607277	transcript	XM_022420405.1	protein_coding	1	c.-81-15303G>A		-1	-1	-1	-1	-1	-1	0
1	71500321	G	A	GATKstd	intron_variant	MODIFIER	FANCC	607277	transcript	XM_022420404.1	protein_coding	4	c.345+5792G>A		-1	-1	-1	-1	-1	-1	0
1	71500321	G	A	GATKstd	intron_variant	MODIFIER	FANCC	607277	transcript	XM_022420406.1	protein_coding	4	c.345+5792G>A		-1	-1	-1	-1	-1	-1	0
1	71500321	G	A	GATKstd	intron_variant	MODIFIER	FANCC	607277	transcript	XM_022420405.1	protein_coding	4	c.345+5792G>A		-1	-1	-1	-1	-1	-1	0
1	71516472	CT	C	PASS	intron_variant	MODIFIER	FANCC	607277	transcript	XM_022420404.1	protein_coding	4	c.345+21944delT		-1	-1	-1	-1	-1	-1	0
1	71516472	CT	C	PASS	intron_variant	MODIFIER	FANCC	607277	transcript	XM_022420406.1	protein_coding	4	c.345+21944delT		-1	-1	-1	-1	-1	-1	0
1	71516472	CT	C	PASS	intron_variant	MODIFIER	FANCC	607277	transcript	XM_022420405.1	protein_coding	4	c.345+21944delT		-1	-1	-1	-1	-1	-1	0
1	71524649	T	C	GATKstd	intron_variant	MODIFIER	FANCC	607277	transcript	XM_022420404.1	protein_coding	4	c.345+30120T>C		-1	-1	-1	-1	-1	-1	0
1	71524649	T	C	GATKstd	intron_variant	MODIFIER	FANCC	607277	transcript	XM_022420406.1	protein_coding	4	c.345+30120T>C		-1	-1	-1	-1	-1	-1	0
1	71524649	T	C	GATKstd	intron_variant	MODIFIER	FANCC	607277	transcript	XM_022420405.1	protein_coding	4	c.345+30120T>C		-1	-1	-1	-1	-1	-1	0
1	71537519	G	A	PASS	intron_variant	MODIFIER	FANCC	607277	transcript	XM_022420404.1	protein_coding	4	c.346-34475G>A		-1	-1	-1	-1	-1	-1	0
1	71537519	G	A	PASS	intron_variant	MODIFIER	FANCC	607277	transcript	XM_022420406.1	protein_coding	4	c.346-34475G>A		-1	-1	-1	-1	-1	-1	0
1	71537519	G	A	PASS	intron_variant	MODIFIER	FANCC	607277	transcript	XM_022420405.1	protein_coding	4	c.346-34475G>A		-1	-1	-1	-1	-1	-1	0
1	71588762	C	A	PASS	intron_variant	MODIFIER	FANCC	607277	transcript	XM_022420404.1	protein_coding	6	c.525-8607C>A		-1	-1	-1	-1	-1	-1	0
1	71588762	C	A	PASS	intron_variant	MODIFIER	FANCC	607277	transcript	XM_022420406.1	protein_coding	6	c.525-8607C>A		-1	-1	-1	-1	-1	-1	0
1	71588762	C	A	PASS	intron_variant	MODIFIER	FANCC	607277	transcript	XM_022420405.1	protein_coding	6	c.525-8607C>A		-1	-1	-1	-1	-1	-1	0
1	71591417	A	G	GATKstd	intron_variant	MODIFIER	FANCC	607277	transcript	XM_022420404.1	protein_coding	6	c.525-5952A>G		-1	-1	-1	-1	-1	-1	0
1	71591417	A	G	GATKstd	intron_variant	MODIFIER	FANCC	607277	transcript	XM_022420406.1	protein_coding	6	c.525-5952A>G		-1	-1	-1	-1	-1	-1	0
1	71591417	A	G	GATKstd	intron_variant	MODIFIER	FANCC	607277	transcript	XM_022420405.1	protein_coding	6	c.525-5952A>G		-1	-1	-1	-1	-1	-1	0
1	71687204	C	T	GATKstd	intron_variant	MODIFIER	LOC106559202	106559202	transcript	XM_014116160.1	protein_coding	5	c.776-5354G>A		-1	-1	-1	-1	-1	-1	0
1	71741974	A	G	GATKstd	intron_variant	MODIFIER	LOC106559202	106559202	transcript	XM_014116160.1	protein_coding	3	c.570+9459T>C		-1	-1	-1	-1	-1	-1	0
1	71782378	C	T	PASS	intron_variant	MODIFIER	C1H9orf3	484139	transcript	XM_022420369.1	protein_coding	11	c.2024+1836G>A		-1	-1	-1	-1	-1	-1	0
1	71782378	C	T	PASS	intron_variant	MODIFIER	C1H9orf3	484139	transcript	XM_022420390.1	protein_coding	10	c.1778+1836G>A		-1	-1	-1	-1	-1	-1	0
1	71782378	C	T	PASS	intron_variant	MODIFIER	C1H9orf3	484139	transcript	XM_022420383.1	protein_coding	10	c.1916+1836G>A		-1	-1	-1	-1	-1	-1	0
1	71782378	C	T	PASS	intron_variant	MODIFIER	C1H9orf3	484139	transcript	XM_014117230.2	protein_coding	8	c.1619+1836G>A		-1	-1	-1	-1	-1	-1	0
1	71782378	C	T	PASS	intron_variant	MODIFIER	C1H9orf3	484139	transcript	XM_022420373.1	protein_coding	11	c.2024+1836G>A		-1	-1	-1	-1	-1	-1	0
1	71782378	C	T	PASS	intron_variant	MODIFIER	C1H9orf3	484139	transcript	XM_014117227.2	protein_coding	10	c.1916+1836G>A		-1	-1	-1	-1	-1	-1	0
1	71864589	T	C	GATKstd	intron_variant	MODIFIER	C1H9orf3	484139	transcript	XM_022420369.1	protein_coding	5	c.1365-42985A>G		-1	-1	-1	-1	-1	-1	0
1	71864589	T	C	GATKstd	intron_variant	MODIFIER	C1H9orf3	484139	transcript	XM_022420390.1	protein_coding	4	c.1119-42985A>G		-1	-1	-1	-1	-1	-1	0
1	71864589	T	C	GATKstd	intron_variant	MODIFIER	C1H9orf3	484139	transcript	XM_022420383.1	protein_coding	5	c.1365-42985A>G		-1	-1	-1	-1	-1	-1	0
1	71864589	T	C	GATKstd	intron_variant	MODIFIER	C1H9orf3	484139	transcript	XM_014117230.2	protein_coding	5	c.1364+60259A>G		-1	-1	-1	-1	-1	-1	0
1	71864589	T	C	GATKstd	intron_variant	MODIFIER	C1H9orf3	484139	transcript	XM_022420373.1	protein_coding	5	c.1365-42985A>G		-1	-1	-1	-1	-1	-1	0
1	71864589	T	C	GATKstd	intron_variant	MODIFIER	C1H9orf3	484139	transcript	XM_014117227.2	protein_coding	5	c.1365-42985A>G		-1	-1	-1	-1	-1	-1	0
1	71874013	C	G	GATKstd	intron_variant	MODIFIER	C1H9orf3	484139	transcript	XM_022420369.1	protein_coding	5	c.1364+50835G>C		-1	-1	-1	-1	-1	-1	0
1	71874013	C	G	GATKstd	intron_variant	MODIFIER	C1H9orf3	484139	transcript	XM_022420390.1	protein_coding	4	c.1119-52409G>C		-1	-1	-1	-1	-1	-1	0
1	71874013	C	G	GATKstd	intron_variant	MODIFIER	C1H9orf3	484139	transcript	XM_022420383.1	protein_coding	5	c.1364+50835G>C		-1	-1	-1	-1	-1	-1	0
1	71874013	C	G	GATKstd	intron_variant	MODIFIER	C1H9orf3	484139	transcript	XM_014117230.2	protein_coding	5	c.1364+50835G>C		-1	-1	-1	-1	-1	-1	0
1	71874013	C	G	GATKstd	intron_variant	MODIFIER	C1H9orf3	484139	transcript	XM_022420373.1	protein_coding	5	c.1364+50835G>C		-1	-1	-1	-1	-1	-1	0
1	71874013	C	G	GATKstd	intron_variant	MODIFIER	C1H9orf3	484139	transcript	XM_014117227.2	protein_coding	5	c.1364+50835G>C		-1	-1	-1	-1	-1	-1	0
1	71932455	G	T	GATKstd	intron_variant	MODIFIER	C1H9orf3	484139	transcript	XM_022420369.1	protein_coding	4	c.1118+1021C>A		-1	-1	-1	-1	-1	-1	0
1	71932455	G	T	GATKstd	intron_variant	MODIFIER	C1H9orf3	484139	transcript	XM_022420390.1	protein_coding	4	c.1118+1021C>A		-1	-1	-1	-1	-1	-1	0
1	71932455	G	T	GATKstd	intron_variant	MODIFIER	C1H9orf3	484139	transcript	XM_022420383.1	protein_coding	4	c.1118+1021C>A		-1	-1	-1	-1	-1	-1	0
1	71932455	G	T	GATKstd	intron_variant	MODIFIER	C1H9orf3	484139	transcript	XM_014117230.2	protein_coding	4	c.1118+1021C>A		-1	-1	-1	-1	-1	-1	0
1	71932455	G	T	GATKstd	intron_variant	MODIFIER	C1H9orf3	484139	transcript	XM_022420373.1	protein_coding	4	c.1118+1021C>A		-1	-1	-1	-1	-1	-1	0
1	71932455	G	T	GATKstd	intron_variant	MODIFIER	C1H9orf3	484139	transcript	XM_014117227.2	protein_coding	4	c.1118+1021C>A		-1	-1	-1	-1	-1	-1	0
1	71933637	CAGA	C	PASS	intron_variant	MODIFIER	C1H9orf3	484139	transcript	XM_022420369.1	protein_coding	3	c.965-11_965-9delTCT		-1	-1	-1	-1	-1	-1	0
1	71933637	CAGA	C	PASS	intron_variant	MODIFIER	C1H9orf3	484139	transcript	XM_022420390.1	protein_coding	3	c.965-11_965-9delTCT		-1	-1	-1	-1	-1	-1	0
1	71933637	CAGA	C	PASS	intron_variant	MODIFIER	C1H9orf3	484139	transcript	XM_022420383.1	protein_coding	3	c.965-11_965-9delTCT		-1	-1	-1	-1	-1	-1	0
1	71933637	CAGA	C	PASS	intron_variant	MODIFIER	C1H9orf3	484139	transcript	XM_014117230.2	protein_coding	3	c.965-11_965-9delTCT		-1	-1	-1	-1	-1	-1	0
1	71933637	CAGA	C	PASS	intron_variant	MODIFIER	C1H9orf3	484139	transcript	XM_022420373.1	protein_coding	3	c.965-11_965-9delTCT		-1	-1	-1	-1	-1	-1	0
1	71933637	CAGA	C	PASS	intron_variant	MODIFIER	C1H9orf3	484139	transcript	XM_014117227.2	protein_coding	3	c.965-11_965-9delTCT		-1	-1	-1	-1	-1	-1	0
1	71955789	C	A	PASS	intron_variant	MODIFIER	C1H9orf3	484139	transcript	XM_022420369.1	protein_coding	2	c.798-2501G>T		-1	-1	-1	-1	-1	-1	0
1	71955789	C	A	PASS	intron_variant	MODIFIER	C1H9orf3	484139	transcript	XM_022420390.1	protein_coding	2	c.798-2501G>T		-1	-1	-1	-1	-1	-1	0
1	71955789	C	A	PASS	intron_variant	MODIFIER	C1H9orf3	484139	transcript	XM_022420383.1	protein_coding	2	c.798-2501G>T		-1	-1	-1	-1	-1	-1	0
1	71955789	C	A	PASS	intron_variant	MODIFIER	C1H9orf3	484139	transcript	XM_014117230.2	protein_coding	2	c.798-2501G>T		-1	-1	-1	-1	-1	-1	0
1	71955789	C	A	PASS	intron_variant	MODIFIER	C1H9orf3	484139	transcript	XM_022420373.1	protein_coding	2	c.798-2501G>T		-1	-1	-1	-1	-1	-1	0
1	71955789	C	A	PASS	intron_variant	MODIFIER	C1H9orf3	484139	transcript	XM_014117227.2	protein_coding	2	c.798-2501G>T		-1	-1	-1	-1	-1	-1	0
1	71968748	C	G	PASS	intron_variant	MODIFIER	C1H9orf3	484139	transcript	XM_022420369.1	protein_coding	1	c.-139-2184G>C		-1	-1	-1	-1	-1	-1	0
1	71968748	C	G	PASS	intron_variant	MODIFIER	C1H9orf3	484139	transcript	XM_022420390.1	protein_coding	1	c.-139-2184G>C		-1	-1	-1	-1	-1	-1	0
1	71968748	C	G	PASS	intron_variant	MODIFIER	C1H9orf3	484139	transcript	XM_022420383.1	protein_coding	1	c.-139-2184G>C		-1	-1	-1	-1	-1	-1	0
1	71968748	C	G	PASS	intron_variant	MODIFIER	C1H9orf3	484139	transcript	XM_014117230.2	protein_coding	1	c.-139-2184G>C		-1	-1	-1	-1	-1	-1	0
1	71968748	C	G	PASS	intron_variant	MODIFIER	C1H9orf3	484139	transcript	XM_022420373.1	protein_coding	1	c.-139-2184G>C		-1	-1	-1	-1	-1	-1	0
1	71968748	C	G	PASS	intron_variant	MODIFIER	C1H9orf3	484139	transcript	XM_014117227.2	protein_coding	1	c.-139-2184G>C		-1	-1	-1	-1	-1	-1	0
1	71977146	C	CG	PASS	intron_variant	MODIFIER	C1H9orf3	484139	transcript	XM_022420369.1	protein_coding	1	c.-139-10583_-139-10582insC		-1	-1	-1	-1	-1	-1	0
1	71977146	C	CG	PASS	intron_variant	MODIFIER	C1H9orf3	484139	transcript	XM_022420390.1	protein_coding	1	c.-139-10583_-139-10582insC		-1	-1	-1	-1	-1	-1	0
1	71977146	C	CG	PASS	intron_variant	MODIFIER	C1H9orf3	484139	transcript	XM_022420383.1	protein_coding	1	c.-139-10583_-139-10582insC		-1	-1	-1	-1	-1	-1	0
1	71977146	C	CG	PASS	intron_variant	MODIFIER	C1H9orf3	484139	transcript	XM_014117230.2	protein_coding	1	c.-139-10583_-139-10582insC		-1	-1	-1	-1	-1	-1	0
1	71977146	C	CG	PASS	intron_variant	MODIFIER	C1H9orf3	484139	transcript	XM_022420373.1	protein_coding	1	c.-139-10583_-139-10582insC		-1	-1	-1	-1	-1	-1	0
1	71977146	C	CG	PASS	intron_variant	MODIFIER	C1H9orf3	484139	transcript	XM_014117227.2	protein_coding	1	c.-139-10583_-139-10582insC		-1	-1	-1	-1	-1	-1	0
1	71977147	T	G	GATKstd	intron_variant	MODIFIER	C1H9orf3	484139	transcript	XM_022420369.1	protein_coding	1	c.-139-10583A>C		-1	-1	-1	-1	-1	-1	0
1	71977147	T	G	GATKstd	intron_variant	MODIFIER	C1H9orf3	484139	transcript	XM_022420390.1	protein_coding	1	c.-139-10583A>C		-1	-1	-1	-1	-1	-1	0
1	71977147	T	G	GATKstd	intron_variant	MODIFIER	C1H9orf3	484139	transcript	XM_022420383.1	protein_coding	1	c.-139-10583A>C		-1	-1	-1	-1	-1	-1	0
1	71977147	T	G	GATKstd	intron_variant	MODIFIER	C1H9orf3	484139	transcript	XM_014117230.2	protein_coding	1	c.-139-10583A>C		-1	-1	-1	-1	-1	-1	0
1	71977147	T	G	GATKstd	intron_variant	MODIFIER	C1H9orf3	484139	transcript	XM_022420373.1	protein_coding	1	c.-139-10583A>C		-1	-1	-1	-1	-1	-1	0
1	71977147	T	G	GATKstd	intron_variant	MODIFIER	C1H9orf3	484139	transcript	XM_014117227.2	protein_coding	1	c.-139-10583A>C		-1	-1	-1	-1	-1	-1	0
1	71979865	A	AT	PASS	intron_variant	MODIFIER	C1H9orf3	484139	transcript	XM_022420369.1	protein_coding	1	c.-139-13302_-139-13301insA		-1	-1	-1	-1	-1	-1	0
1	71979865	A	AT	PASS	intron_variant	MODIFIER	C1H9orf3	484139	transcript	XM_022420390.1	protein_coding	1	c.-139-13302_-139-13301insA		-1	-1	-1	-1	-1	-1	0
1	71979865	A	AT	PASS	intron_variant	MODIFIER	C1H9orf3	484139	transcript	XM_022420383.1	protein_coding	1	c.-139-13302_-139-13301insA		-1	-1	-1	-1	-1	-1	0
1	71979865	A	AT	PASS	intron_variant	MODIFIER	C1H9orf3	484139	transcript	XM_014117230.2	protein_coding	1	c.-139-13302_-139-13301insA		-1	-1	-1	-1	-1	-1	0
1	71979865	A	AT	PASS	intron_variant	MODIFIER	C1H9orf3	484139	transcript	XM_022420373.1	protein_coding	1	c.-139-13302_-139-13301insA		-1	-1	-1	-1	-1	-1	0
1	71979865	A	AT	PASS	intron_variant	MODIFIER	C1H9orf3	484139	transcript	XM_014117227.2	protein_coding	1	c.-139-13302_-139-13301insA		-1	-1	-1	-1	-1	-1	0
1	71980206	G	A	GATKstd	intron_variant	MODIFIER	C1H9orf3	484139	transcript	XM_022420369.1	protein_coding	1	c.-139-13642C>T		-1	-1	-1	-1	-1	-1	0
1	71980206	G	A	GATKstd	intron_variant	MODIFIER	C1H9orf3	484139	transcript	XM_022420390.1	protein_coding	1	c.-139-13642C>T		-1	-1	-1	-1	-1	-1	0
1	71980206	G	A	GATKstd	intron_variant	MODIFIER	C1H9orf3	484139	transcript	XM_022420383.1	protein_coding	1	c.-139-13642C>T		-1	-1	-1	-1	-1	-1	0
1	71980206	G	A	GATKstd	intron_variant	MODIFIER	C1H9orf3	484139	transcript	XM_014117230.2	protein_coding	1	c.-139-13642C>T		-1	-1	-1	-1	-1	-1	0
1	71980206	G	A	GATKstd	intron_variant	MODIFIER	C1H9orf3	484139	transcript	XM_022420373.1	protein_coding	1	c.-139-13642C>T		-1	-1	-1	-1	-1	-1	0
1	71980206	G	A	GATKstd	intron_variant	MODIFIER	C1H9orf3	484139	transcript	XM_014117227.2	protein_coding	1	c.-139-13642C>T		-1	-1	-1	-1	-1	-1	0
1	71985915	G	A	PASS	intron_variant	MODIFIER	C1H9orf3	484139	transcript	XM_022420369.1	protein_coding	1	c.-139-19351C>T		-1	-1	-1	-1	-1	-1	0
1	71985915	G	A	PASS	intron_variant	MODIFIER	C1H9orf3	484139	transcript	XM_022420390.1	protein_coding	1	c.-139-19351C>T		-1	-1	-1	-1	-1	-1	0
1	71985915	G	A	PASS	intron_variant	MODIFIER	C1H9orf3	484139	transcript	XM_022420383.1	protein_coding	1	c.-139-19351C>T		-1	-1	-1	-1	-1	-1	0
1	71985915	G	A	PASS	intron_variant	MODIFIER	C1H9orf3	484139	transcript	XM_014117230.2	protein_coding	1	c.-139-19351C>T		-1	-1	-1	-1	-1	-1	0
1	71985915	G	A	PASS	intron_variant	MODIFIER	C1H9orf3	484139	transcript	XM_022420373.1	protein_coding	1	c.-139-19351C>T		-1	-1	-1	-1	-1	-1	0
1	71985915	G	A	PASS	intron_variant	MODIFIER	C1H9orf3	484139	transcript	XM_014117227.2	protein_coding	1	c.-139-19351C>T		-1	-1	-1	-1	-1	-1	0
1	72004491	T	TG	PASS	intron_variant	MODIFIER	C1H9orf3	484139	transcript	XM_022420369.1	protein_coding	1	c.-140+4761_-140+4762insC		-1	-1	-1	-1	-1	-1	0
1	72004491	T	TG	PASS	intron_variant	MODIFIER	C1H9orf3	484139	transcript	XM_022420390.1	protein_coding	1	c.-140+4761_-140+4762insC		-1	-1	-1	-1	-1	-1	0
1	72004491	T	TG	PASS	intron_variant	MODIFIER	C1H9orf3	484139	transcript	XM_022420383.1	protein_coding	1	c.-140+4761_-140+4762insC		-1	-1	-1	-1	-1	-1	0
1	72004491	T	TG	PASS	intron_variant	MODIFIER	C1H9orf3	484139	transcript	XM_014117230.2	protein_coding	1	c.-140+4761_-140+4762insC		-1	-1	-1	-1	-1	-1	0
1	72004491	T	TG	PASS	intron_variant	MODIFIER	C1H9orf3	484139	transcript	XM_022420373.1	protein_coding	1	c.-140+4761_-140+4762insC		-1	-1	-1	-1	-1	-1	0
1	72004491	T	TG	PASS	intron_variant	MODIFIER	C1H9orf3	484139	transcript	XM_014117227.2	protein_coding	1	c.-140+4761_-140+4762insC		-1	-1	-1	-1	-1	-1	0
1	72005628	AG	A	PASS	intron_variant	MODIFIER	C1H9orf3	484139	transcript	XM_022420369.1	protein_coding	1	c.-140+3624delC		-1	-1	-1	-1	-1	-1	0
1	72005628	AG	A	PASS	intron_variant	MODIFIER	C1H9orf3	484139	transcript	XM_022420390.1	protein_coding	1	c.-140+3624delC		-1	-1	-1	-1	-1	-1	0
1	72005628	AG	A	PASS	intron_variant	MODIFIER	C1H9orf3	484139	transcript	XM_022420383.1	protein_coding	1	c.-140+3624delC		-1	-1	-1	-1	-1	-1	0
1	72005628	AG	A	PASS	intron_variant	MODIFIER	C1H9orf3	484139	transcript	XM_014117230.2	protein_coding	1	c.-140+3624delC		-1	-1	-1	-1	-1	-1	0
1	72005628	AG	A	PASS	intron_variant	MODIFIER	C1H9orf3	484139	transcript	XM_022420373.1	protein_coding	1	c.-140+3624delC		-1	-1	-1	-1	-1	-1	0
1	72005628	AG	A	PASS	intron_variant	MODIFIER	C1H9orf3	484139	transcript	XM_014117227.2	protein_coding	1	c.-140+3624delC		-1	-1	-1	-1	-1	-1	0
1	72009066	G	T	PASS	intron_variant	MODIFIER	C1H9orf3	484139	transcript	XM_022420369.1	protein_coding	1	c.-140+187C>A		-1	-1	-1	-1	-1	-1	0
1	72009066	G	T	PASS	intron_variant	MODIFIER	C1H9orf3	484139	transcript	XM_022420390.1	protein_coding	1	c.-140+187C>A		-1	-1	-1	-1	-1	-1	0
1	72009066	G	T	PASS	intron_variant	MODIFIER	C1H9orf3	484139	transcript	XM_022420383.1	protein_coding	1	c.-140+187C>A		-1	-1	-1	-1	-1	-1	0
1	72009066	G	T	PASS	intron_variant	MODIFIER	C1H9orf3	484139	transcript	XM_014117230.2	protein_coding	1	c.-140+187C>A		-1	-1	-1	-1	-1	-1	0
1	72009066	G	T	PASS	intron_variant	MODIFIER	C1H9orf3	484139	transcript	XM_022420373.1	protein_coding	1	c.-140+187C>A		-1	-1	-1	-1	-1	-1	0
1	72009066	G	T	PASS	intron_variant	MODIFIER	C1H9orf3	484139	transcript	XM_014117227.2	protein_coding	1	c.-140+187C>A		-1	-1	-1	-1	-1	-1	0
1	72043296	G	A	GATKstd	intergenic_region	MODIFIER	C1H9orf3-FBP1	484139-476299	intergenic_region	484139-476299		-1	n.72043296G>A		-1	-1	-1	-1	-1	-1	0
1	72046243	ACTTTTT	A	PASS	intergenic_region	MODIFIER	C1H9orf3-FBP1	484139-476299	intergenic_region	484139-476299		-1	n.72046244_72046249delCTTTTT		-1	-1	-1	-1	-1	-1	0
1	72062400	C	G	GATKstd	intergenic_region	MODIFIER	C1H9orf3-FBP1	484139-476299	intergenic_region	484139-476299		-1	n.72062400C>G		-1	-1	-1	-1	-1	-1	0
1	72066367	C	T	PASS	intergenic_region	MODIFIER	C1H9orf3-FBP1	484139-476299	intergenic_region	484139-476299		-1	n.72066367C>T		-1	-1	-1	-1	-1	-1	0
1	72068278	A	G	GATKstd	intergenic_region	MODIFIER	C1H9orf3-FBP1	484139-476299	intergenic_region	484139-476299		-1	n.72068278A>G		-1	-1	-1	-1	-1	-1	0
1	72073046	T	A	GATKstd	intergenic_region	MODIFIER	C1H9orf3-FBP1	484139-476299	intergenic_region	484139-476299		-1	n.72073046T>A		-1	-1	-1	-1	-1	-1	0
1	72075583	G	A	GATKstd	intergenic_region	MODIFIER	C1H9orf3-FBP1	484139-476299	intergenic_region	484139-476299		-1	n.72075583G>A		-1	-1	-1	-1	-1	-1	0
1	72077964	G	A	GATKstd	intergenic_region	MODIFIER	C1H9orf3-FBP1	484139-476299	intergenic_region	484139-476299		-1	n.72077964G>A		-1	-1	-1	-1	-1	-1	0
1	72087630	A	G	GATKstd	intergenic_region	MODIFIER	C1H9orf3-FBP1	484139-476299	intergenic_region	484139-476299		-1	n.72087630A>G		-1	-1	-1	-1	-1	-1	0
1	72115356	A	G	PASS	intron_variant	MODIFIER	FBP1	476299	transcript	XM_843213.3	protein_coding	3	c.426+2479A>G		-1	-1	-1	-1	-1	-1	0
1	72115356	A	G	PASS	intron_variant	MODIFIER	FBP1	476299	transcript	XM_005615792.3	protein_coding	3	c.267+2479A>G		-1	-1	-1	-1	-1	-1	0
1	72144705	TGACCCAA	T	PASS	intron_variant	MODIFIER	FBP2	476300	transcript	XM_533504.6	protein_coding	3	c.426+1720_426+1726delGACCCAA		-1	-1	-1	-1	-1	-1	0
1	72170133	C	T	PASS	downstream_gene_variant	MODIFIER	FBP2	476300	transcript	XM_533504.6	protein_coding	-1	c.*1866C>T		-1	-1	-1	-1	-1	-1	1646
1	72170133	C	T	PASS	intergenic_region	MODIFIER	FBP2-LOC100688687	476300-100688687	intergenic_region	476300-100688687		-1	n.72170133C>T		-1	-1	-1	-1	-1	-1	0
1	72175735	C	T	GATKstd	intergenic_region	MODIFIER	FBP2-LOC100688687	476300-100688687	intergenic_region	476300-100688687		-1	n.72175735C>T		-1	-1	-1	-1	-1	-1	0
1	72178548	T	A	GATKstd	intergenic_region	MODIFIER	FBP2-LOC100688687	476300-100688687	intergenic_region	476300-100688687		-1	n.72178548T>A		-1	-1	-1	-1	-1	-1	0
1	72183223	G	A	GATKstd	intergenic_region	MODIFIER	FBP2-LOC100688687	476300-100688687	intergenic_region	476300-100688687		-1	n.72183223G>A		-1	-1	-1	-1	-1	-1	0
1	72189675	C	T	GATKstd	intergenic_region	MODIFIER	FBP2-LOC100688687	476300-100688687	intergenic_region	476300-100688687		-1	n.72189675C>T		-1	-1	-1	-1	-1	-1	0
1	72191130	G	A	GATKstd	intergenic_region	MODIFIER	FBP2-LOC100688687	476300-100688687	intergenic_region	476300-100688687		-1	n.72191130G>A		-1	-1	-1	-1	-1	-1	0
1	72191327	A	G	GATKstd	intergenic_region	MODIFIER	FBP2-LOC100688687	476300-100688687	intergenic_region	476300-100688687		-1	n.72191327A>G		-1	-1	-1	-1	-1	-1	0
1	72194602	A	C	GATKstd	intergenic_region	MODIFIER	FBP2-LOC100688687	476300-100688687	intergenic_region	476300-100688687		-1	n.72194602A>C		-1	-1	-1	-1	-1	-1	0
1	72220594	CG	C	PASS	upstream_gene_variant	MODIFIER	CTSL3	484140	transcript	XM_541257.3	protein_coding	-1	c.-1502delC		-1	-1	-1	-1	-1	-1	1502
1	72220594	CG	C	PASS	intergenic_region	MODIFIER	CTSL3-LOC100688819	484140-100688819	intergenic_region	484140-100688819		-1	n.72220595delG		-1	-1	-1	-1	-1	-1	0
1	72240700	A	G	GATKstd	intergenic_region	MODIFIER	LOC100688819-LOC100688895	100688819-100688895	intergenic_region	100688819-100688895		-1	n.72240700A>G		-1	-1	-1	-1	-1	-1	0
1	72246228	CAAAACAAAACA	C	PASS	intergenic_region	MODIFIER	LOC100688819-LOC100688895	100688819-100688895	intergenic_region	100688819-100688895		-1	n.72246229_72246239delAAAACAAAACA		-1	-1	-1	-1	-1	-1	0
1	72265674	C	T	GATKstd	downstream_gene_variant	MODIFIER	LOC100688895	100688895	transcript	XM_022404988.1	protein_coding	-1	c.*438G>A		-1	-1	-1	-1	-1	-1	378	WARNING_TRANSCRIPT_MULTIPLE_STOP_CODONS
1	72265674	C	T	GATKstd	intergenic_region	MODIFIER	LOC100688819-LOC100688895	100688819-100688895	intergenic_region	100688819-100688895		-1	n.72265674C>T		-1	-1	-1	-1	-1	-1	0
1	72289024	G	A	GATKstd	intron_variant	MODIFIER	DAPK1	484142	transcript	NM_001197157.1	protein_coding	21	c.2612-170C>T		-1	-1	-1	-1	-1	-1	0
1	72289024	G	A	GATKstd	intron_variant	MODIFIER	DAPK1	484142	transcript	XM_005615757.3	protein_coding	22	c.2612-170C>T		-1	-1	-1	-1	-1	-1	0
1	72289024	G	A	GATKstd	intron_variant	MODIFIER	DAPK1	484142	transcript	XM_005615759.2	protein_coding	22	c.2612-170C>T		-1	-1	-1	-1	-1	-1	0
1	72289024	G	A	GATKstd	intron_variant	MODIFIER	DAPK1	484142	transcript	XM_005615758.3	protein_coding	22	c.2612-170C>T		-1	-1	-1	-1	-1	-1	0
1	72289024	G	A	GATKstd	intron_variant	MODIFIER	DAPK1	484142	transcript	XM_005615756.3	protein_coding	22	c.2612-170C>T		-1	-1	-1	-1	-1	-1	0
1	74083224	G	C	GATKstd	upstream_gene_variant	MODIFIER	LOC111096428	111096428	transcript	XR_002627902.1	pseudogene	-1	n.-332G>C		-1	-1	-1	-1	-1	-1	332
1	74083224	G	C	GATKstd	upstream_gene_variant	MODIFIER	LOC111096428	111096428	transcript	XR_002627906.1	pseudogene	-1	n.-335G>C		-1	-1	-1	-1	-1	-1	335
1	74083224	G	C	GATKstd	upstream_gene_variant	MODIFIER	LOC111096428	111096428	transcript	XR_002627915.1	pseudogene	-1	n.-335G>C		-1	-1	-1	-1	-1	-1	335
1	74083224	G	C	GATKstd	upstream_gene_variant	MODIFIER	LOC111096428	111096428	transcript	XR_002627908.1	pseudogene	-1	n.-434G>C		-1	-1	-1	-1	-1	-1	434
1	74083224	G	C	GATKstd	intron_variant	MODIFIER	LOC111096434	111096434	transcript	XR_002627929.1	pseudogene	1	n.132+313C>G		-1	-1	-1	-1	-1	-1	0
1	75182729	A	T	PASS	intron_variant	MODIFIER	LOC100683929	100683929	transcript	100683929	pseudogene	4	n.356+677A>T		-1	-1	-1	-1	-1	-1	0
1	80930482	AAC	A	PASS	downstream_gene_variant	MODIFIER	GNAQ	403928	transcript	NM_001003249.1	protein_coding	-1	c.*2640_*2641delAC		-1	-1	-1	-1	-1	-1	2418
1	80930482	AAC	A	PASS	intergenic_region	MODIFIER	GNAQ-LOC111096633	403928-111096633	intergenic_region	403928-111096633		-1	n.80930483_80930484delAC		-1	-1	-1	-1	-1	-1	0
1	81079260	G	A	GATKstd	intron_variant	MODIFIER	GNA14	484156	transcript	XM_541272.6	protein_coding	1	c.125-16354G>A		-1	-1	-1	-1	-1	-1	0
1	81092768	G	GTTGAGACTGGGTATATTCTTTTTTTTTTTTTTTTTTTTTTTTTTTT	PASS	intron_variant	MODIFIER	GNA14	484156	transcript	XM_541272.6	protein_coding	1	c.125-2846_125-2845insTTGAGACTGGGTATATTCTTTTTTTTTTTTTTTTTTTTTTTTTTTT		-1	-1	-1	-1	-1	-1	0
1	81118233	TTTTGCC	T	PASS	intron_variant	MODIFIER	GNA14	484156	transcript	XM_541272.6	protein_coding	2	c.309+22436_309+22441delTTTGCC		-1	-1	-1	-1	-1	-1	0
1	81134713	T	TA	PASS	intron_variant	MODIFIER	GNA14	484156	transcript	XM_541272.6	protein_coding	2	c.310-33665_310-33664insA		-1	-1	-1	-1	-1	-1	0
1	81189576	TCACTTAA	T	PASS	downstream_gene_variant	MODIFIER	VPS13A	476319	transcript	XM_014117463.1	protein_coding	-1	c.*2872_*2878delTTAAGTG		-1	-1	-1	-1	-1	-1	1548
1	81189576	TCACTTAA	T	PASS	downstream_gene_variant	MODIFIER	VPS13A	476319	transcript	XM_022420937.1	protein_coding	-1	c.*2872_*2878delTTAAGTG		-1	-1	-1	-1	-1	-1	1548
1	81189576	TCACTTAA	T	PASS	downstream_gene_variant	MODIFIER	VPS13A	476319	transcript	XR_002628245.1	pseudogene	-1	n.*1542_*1548delTTAAGTG		-1	-1	-1	-1	-1	-1	1548
1	81189576	TCACTTAA	T	PASS	intergenic_region	MODIFIER	GNA14-VPS13A	484156-476319	intergenic_region	484156-476319		-1	n.81189577_81189583delCACTTAA		-1	-1	-1	-1	-1	-1	0
1	81316828	T	C	GATKstd	intron_variant	MODIFIER	VPS13A	476319	transcript	XM_014117463.1	protein_coding	27	c.3040-596A>G		-1	-1	-1	-1	-1	-1	0
1	81316828	T	C	GATKstd	intron_variant	MODIFIER	VPS13A	476319	transcript	XM_022420937.1	protein_coding	19	c.2062-596A>G		-1	-1	-1	-1	-1	-1	0
1	81316828	T	C	GATKstd	intron_variant	MODIFIER	VPS13A	476319	transcript	XR_002628245.1	pseudogene	27	n.3055-596A>G		-1	-1	-1	-1	-1	-1	0
1	81316828	T	C	GATKstd	intron_variant	MODIFIER	VPS13A	476319	transcript	XM_014117471.1	protein_coding	27	c.3040-596A>G		-1	-1	-1	-1	-1	-1	0
1	81316828	T	C	GATKstd	intron_variant	MODIFIER	VPS13A	476319	transcript	XM_014117473.2	protein_coding	27	c.3040-596A>G		-1	-1	-1	-1	-1	-1	0
1	81316828	T	C	GATKstd	intron_variant	MODIFIER	VPS13A	476319	transcript	XR_002628254.1	pseudogene	27	n.3055-596A>G		-1	-1	-1	-1	-1	-1	0
1	81324217	TC	T	PASS	upstream_gene_variant	MODIFIER	LOC100684680	100684680	transcript	100684680	pseudogene	-1	n.-2931delC		-1	-1	-1	-1	-1	-1	2931
1	81324217	TC	T	PASS	intron_variant	MODIFIER	VPS13A	476319	transcript	XM_014117463.1	protein_coding	26	c.2960-6275delG		-1	-1	-1	-1	-1	-1	0
1	81324217	TC	T	PASS	intron_variant	MODIFIER	VPS13A	476319	transcript	XM_022420937.1	protein_coding	18	c.1982-6275delG		-1	-1	-1	-1	-1	-1	0
1	81324217	TC	T	PASS	intron_variant	MODIFIER	VPS13A	476319	transcript	XR_002628245.1	pseudogene	26	n.2975-6275delG		-1	-1	-1	-1	-1	-1	0
1	81324217	TC	T	PASS	intron_variant	MODIFIER	VPS13A	476319	transcript	XM_014117471.1	protein_coding	26	c.2960-6275delG		-1	-1	-1	-1	-1	-1	0
1	81324217	TC	T	PASS	intron_variant	MODIFIER	VPS13A	476319	transcript	XM_014117473.2	protein_coding	26	c.2960-6275delG		-1	-1	-1	-1	-1	-1	0
1	81324217	TC	T	PASS	intron_variant	MODIFIER	VPS13A	476319	transcript	XR_002628254.1	pseudogene	26	n.2975-6275delG		-1	-1	-1	-1	-1	-1	0
1	81328379	G	T	GATKstd	downstream_gene_variant	MODIFIER	LOC100684680	100684680	transcript	100684680	pseudogene	-1	n.*56G>T		-1	-1	-1	-1	-1	-1	56
1	81328379	G	T	GATKstd	intron_variant	MODIFIER	VPS13A	476319	transcript	XM_014117463.1	protein_coding	26	c.2959+3051C>A		-1	-1	-1	-1	-1	-1	0
1	81328379	G	T	GATKstd	intron_variant	MODIFIER	VPS13A	476319	transcript	XM_022420937.1	protein_coding	18	c.1981+3051C>A		-1	-1	-1	-1	-1	-1	0
1	81328379	G	T	GATKstd	intron_variant	MODIFIER	VPS13A	476319	transcript	XR_002628245.1	pseudogene	26	n.2974+3051C>A		-1	-1	-1	-1	-1	-1	0
1	81328379	G	T	GATKstd	intron_variant	MODIFIER	VPS13A	476319	transcript	XM_014117471.1	protein_coding	26	c.2959+3051C>A		-1	-1	-1	-1	-1	-1	0
1	81328379	G	T	GATKstd	intron_variant	MODIFIER	VPS13A	476319	transcript	XM_014117473.2	protein_coding	26	c.2959+3051C>A		-1	-1	-1	-1	-1	-1	0
1	81328379	G	T	GATKstd	intron_variant	MODIFIER	VPS13A	476319	transcript	XR_002628254.1	pseudogene	26	n.2974+3051C>A		-1	-1	-1	-1	-1	-1	0
1	81559138	G	A	GATKstd	intergenic_region	MODIFIER	FOXB2-LOC100856729	608385-100856729	intergenic_region	608385-100856729		-1	n.81559138G>A		-1	-1	-1	-1	-1	-1	0
1	81624784	C	T	GATKstd	intergenic_region	MODIFIER	LOC100856729-PRUNE2	100856729-484157	intergenic_region	100856729-484157		-1	n.81624784C>T		-1	-1	-1	-1	-1	-1	0
1	81628862	A	T	GATKstd	intergenic_region	MODIFIER	LOC100856729-PRUNE2	100856729-484157	intergenic_region	100856729-484157		-1	n.81628862A>T		-1	-1	-1	-1	-1	-1	0
1	81660160	T	A	GATKstd	intron_variant	MODIFIER	PRUNE2	484157	transcript	XM_022420968.1	protein_coding	1	c.36+14676T>A		-1	-1	-1	-1	-1	-1	0
1	81660160	T	A	GATKstd	intron_variant	MODIFIER	PRUNE2	484157	transcript	XM_005615830.3	protein_coding	1	c.36+14676T>A		-1	-1	-1	-1	-1	-1	0
1	81660160	T	A	GATKstd	intron_variant	MODIFIER	PRUNE2	484157	transcript	XM_005615831.3	protein_coding	1	c.36+14676T>A		-1	-1	-1	-1	-1	-1	0
1	81660160	T	A	GATKstd	intron_variant	MODIFIER	PRUNE2	484157	transcript	XM_005615832.3	protein_coding	1	c.36+14676T>A		-1	-1	-1	-1	-1	-1	0
1	81660160	T	A	GATKstd	intron_variant	MODIFIER	PRUNE2	484157	transcript	XM_005615835.3	protein_coding	1	c.36+14676T>A		-1	-1	-1	-1	-1	-1	0
1	81660160	T	A	GATKstd	intron_variant	MODIFIER	PRUNE2	484157	transcript	XM_022420970.1	protein_coding	1	c.36+14676T>A		-1	-1	-1	-1	-1	-1	0
1	81660160	T	A	GATKstd	intron_variant	MODIFIER	PRUNE2	484157	transcript	XM_022420979.1	protein_coding	1	c.36+14676T>A		-1	-1	-1	-1	-1	-1	0
1	81660160	T	A	GATKstd	intron_variant	MODIFIER	PRUNE2	484157	transcript	XM_022420980.1	protein_coding	1	c.36+14676T>A		-1	-1	-1	-1	-1	-1	0
1	81660160	T	A	GATKstd	intron_variant	MODIFIER	PRUNE2	484157	transcript	XM_022420984.1	protein_coding	1	c.36+14676T>A		-1	-1	-1	-1	-1	-1	0
1	81665157	C	T	GATKstd	intron_variant	MODIFIER	PRUNE2	484157	transcript	XM_022420968.1	protein_coding	1	c.36+19673C>T		-1	-1	-1	-1	-1	-1	0
1	81665157	C	T	GATKstd	intron_variant	MODIFIER	PRUNE2	484157	transcript	XM_005615830.3	protein_coding	1	c.36+19673C>T		-1	-1	-1	-1	-1	-1	0
1	81665157	C	T	GATKstd	intron_variant	MODIFIER	PRUNE2	484157	transcript	XM_005615831.3	protein_coding	1	c.36+19673C>T		-1	-1	-1	-1	-1	-1	0
1	81665157	C	T	GATKstd	intron_variant	MODIFIER	PRUNE2	484157	transcript	XM_005615832.3	protein_coding	1	c.36+19673C>T		-1	-1	-1	-1	-1	-1	0
1	81665157	C	T	GATKstd	intron_variant	MODIFIER	PRUNE2	484157	transcript	XM_005615835.3	protein_coding	1	c.36+19673C>T		-1	-1	-1	-1	-1	-1	0
1	81665157	C	T	GATKstd	intron_variant	MODIFIER	PRUNE2	484157	transcript	XM_022420970.1	protein_coding	1	c.36+19673C>T		-1	-1	-1	-1	-1	-1	0
1	81665157	C	T	GATKstd	intron_variant	MODIFIER	PRUNE2	484157	transcript	XM_022420979.1	protein_coding	1	c.36+19673C>T		-1	-1	-1	-1	-1	-1	0
1	81665157	C	T	GATKstd	intron_variant	MODIFIER	PRUNE2	484157	transcript	XM_022420980.1	protein_coding	1	c.36+19673C>T		-1	-1	-1	-1	-1	-1	0
1	81665157	C	T	GATKstd	intron_variant	MODIFIER	PRUNE2	484157	transcript	XM_022420984.1	protein_coding	1	c.36+19673C>T		-1	-1	-1	-1	-1	-1	0
1	81677823	G	T	GATKstd	intron_variant	MODIFIER	PRUNE2	484157	transcript	XM_022420968.1	protein_coding	1	c.37-15033G>T		-1	-1	-1	-1	-1	-1	0
1	81677823	G	T	GATKstd	intron_variant	MODIFIER	PRUNE2	484157	transcript	XM_005615830.3	protein_coding	1	c.37-15033G>T		-1	-1	-1	-1	-1	-1	0
1	81677823	G	T	GATKstd	intron_variant	MODIFIER	PRUNE2	484157	transcript	XM_005615831.3	protein_coding	1	c.37-15033G>T		-1	-1	-1	-1	-1	-1	0
1	81677823	G	T	GATKstd	intron_variant	MODIFIER	PRUNE2	484157	transcript	XM_005615832.3	protein_coding	1	c.37-15033G>T		-1	-1	-1	-1	-1	-1	0
1	81677823	G	T	GATKstd	intron_variant	MODIFIER	PRUNE2	484157	transcript	XM_005615835.3	protein_coding	1	c.37-15033G>T		-1	-1	-1	-1	-1	-1	0
1	81677823	G	T	GATKstd	intron_variant	MODIFIER	PRUNE2	484157	transcript	XM_022420970.1	protein_coding	1	c.37-15033G>T		-1	-1	-1	-1	-1	-1	0
1	81677823	G	T	GATKstd	intron_variant	MODIFIER	PRUNE2	484157	transcript	XM_022420979.1	protein_coding	1	c.37-15033G>T		-1	-1	-1	-1	-1	-1	0
1	81677823	G	T	GATKstd	intron_variant	MODIFIER	PRUNE2	484157	transcript	XM_022420980.1	protein_coding	1	c.37-15033G>T		-1	-1	-1	-1	-1	-1	0
1	81677823	G	T	GATKstd	intron_variant	MODIFIER	PRUNE2	484157	transcript	XM_022420984.1	protein_coding	1	c.37-15033G>T		-1	-1	-1	-1	-1	-1	0
1	81681132	C	A	GATKstd	intron_variant	MODIFIER	PRUNE2	484157	transcript	XM_022420968.1	protein_coding	1	c.37-11724C>A		-1	-1	-1	-1	-1	-1	0
1	81681132	C	A	GATKstd	intron_variant	MODIFIER	PRUNE2	484157	transcript	XM_005615830.3	protein_coding	1	c.37-11724C>A		-1	-1	-1	-1	-1	-1	0
1	81681132	C	A	GATKstd	intron_variant	MODIFIER	PRUNE2	484157	transcript	XM_005615831.3	protein_coding	1	c.37-11724C>A		-1	-1	-1	-1	-1	-1	0
1	81681132	C	A	GATKstd	intron_variant	MODIFIER	PRUNE2	484157	transcript	XM_005615832.3	protein_coding	1	c.37-11724C>A		-1	-1	-1	-1	-1	-1	0
1	81681132	C	A	GATKstd	intron_variant	MODIFIER	PRUNE2	484157	transcript	XM_005615835.3	protein_coding	1	c.37-11724C>A		-1	-1	-1	-1	-1	-1	0
1	81681132	C	A	GATKstd	intron_variant	MODIFIER	PRUNE2	484157	transcript	XM_022420970.1	protein_coding	1	c.37-11724C>A		-1	-1	-1	-1	-1	-1	0
1	81681132	C	A	GATKstd	intron_variant	MODIFIER	PRUNE2	484157	transcript	XM_022420979.1	protein_coding	1	c.37-11724C>A		-1	-1	-1	-1	-1	-1	0
1	81681132	C	A	GATKstd	intron_variant	MODIFIER	PRUNE2	484157	transcript	XM_022420980.1	protein_coding	1	c.37-11724C>A		-1	-1	-1	-1	-1	-1	0
1	81681132	C	A	GATKstd	intron_variant	MODIFIER	PRUNE2	484157	transcript	XM_022420984.1	protein_coding	1	c.37-11724C>A		-1	-1	-1	-1	-1	-1	0
1	81719886	C	T	GATKstd	intron_variant	MODIFIER	PRUNE2	484157	transcript	XM_022420968.1	protein_coding	6	c.756+1647C>T		-1	-1	-1	-1	-1	-1	0
1	81719886	C	T	GATKstd	intron_variant	MODIFIER	PRUNE2	484157	transcript	XM_005615830.3	protein_coding	6	c.756+1647C>T		-1	-1	-1	-1	-1	-1	0
1	81719886	C	T	GATKstd	intron_variant	MODIFIER	PRUNE2	484157	transcript	XM_005615831.3	protein_coding	6	c.756+1647C>T		-1	-1	-1	-1	-1	-1	0
1	81719886	C	T	GATKstd	intron_variant	MODIFIER	PRUNE2	484157	transcript	XM_005615832.3	protein_coding	6	c.756+1647C>T		-1	-1	-1	-1	-1	-1	0
1	81719886	C	T	GATKstd	intron_variant	MODIFIER	PRUNE2	484157	transcript	XM_005615835.3	protein_coding	6	c.756+1647C>T		-1	-1	-1	-1	-1	-1	0
1	81719886	C	T	GATKstd	intron_variant	MODIFIER	PRUNE2	484157	transcript	XM_022420970.1	protein_coding	6	c.756+1647C>T		-1	-1	-1	-1	-1	-1	0
1	81719886	C	T	GATKstd	intron_variant	MODIFIER	PRUNE2	484157	transcript	XM_022420979.1	protein_coding	6	c.756+1647C>T		-1	-1	-1	-1	-1	-1	0
1	81719886	C	T	GATKstd	intron_variant	MODIFIER	PRUNE2	484157	transcript	XM_022420980.1	protein_coding	6	c.756+1647C>T		-1	-1	-1	-1	-1	-1	0
1	81719886	C	T	GATKstd	intron_variant	MODIFIER	PRUNE2	484157	transcript	XM_022420984.1	protein_coding	6	c.756+1647C>T		-1	-1	-1	-1	-1	-1	0
1	81723752	G	A	GATKstd	intron_variant	MODIFIER	PRUNE2	484157	transcript	XM_022420968.1	protein_coding	6	c.756+5513G>A		-1	-1	-1	-1	-1	-1	0
1	81723752	G	A	GATKstd	intron_variant	MODIFIER	PRUNE2	484157	transcript	XM_005615830.3	protein_coding	6	c.756+5513G>A		-1	-1	-1	-1	-1	-1	0
1	81723752	G	A	GATKstd	intron_variant	MODIFIER	PRUNE2	484157	transcript	XM_005615831.3	protein_coding	6	c.756+5513G>A		-1	-1	-1	-1	-1	-1	0
1	81723752	G	A	GATKstd	intron_variant	MODIFIER	PRUNE2	484157	transcript	XM_005615832.3	protein_coding	6	c.756+5513G>A		-1	-1	-1	-1	-1	-1	0
1	81723752	G	A	GATKstd	intron_variant	MODIFIER	PRUNE2	484157	transcript	XM_005615835.3	protein_coding	6	c.756+5513G>A		-1	-1	-1	-1	-1	-1	0
1	81723752	G	A	GATKstd	intron_variant	MODIFIER	PRUNE2	484157	transcript	XM_022420970.1	protein_coding	6	c.756+5513G>A		-1	-1	-1	-1	-1	-1	0
1	81723752	G	A	GATKstd	intron_variant	MODIFIER	PRUNE2	484157	transcript	XM_022420979.1	protein_coding	6	c.756+5513G>A		-1	-1	-1	-1	-1	-1	0
1	81723752	G	A	GATKstd	intron_variant	MODIFIER	PRUNE2	484157	transcript	XM_022420980.1	protein_coding	6	c.756+5513G>A		-1	-1	-1	-1	-1	-1	0
1	81723752	G	A	GATKstd	intron_variant	MODIFIER	PRUNE2	484157	transcript	XM_022420984.1	protein_coding	6	c.756+5513G>A		-1	-1	-1	-1	-1	-1	0
1	81724526	A	G	GATKstd	intron_variant	MODIFIER	PRUNE2	484157	transcript	XM_022420968.1	protein_coding	6	c.756+6287A>G		-1	-1	-1	-1	-1	-1	0
1	81724526	A	G	GATKstd	intron_variant	MODIFIER	PRUNE2	484157	transcript	XM_005615830.3	protein_coding	6	c.756+6287A>G		-1	-1	-1	-1	-1	-1	0
1	81724526	A	G	GATKstd	intron_variant	MODIFIER	PRUNE2	484157	transcript	XM_005615831.3	protein_coding	6	c.756+6287A>G		-1	-1	-1	-1	-1	-1	0
1	81724526	A	G	GATKstd	intron_variant	MODIFIER	PRUNE2	484157	transcript	XM_005615832.3	protein_coding	6	c.756+6287A>G		-1	-1	-1	-1	-1	-1	0
1	81724526	A	G	GATKstd	intron_variant	MODIFIER	PRUNE2	484157	transcript	XM_005615835.3	protein_coding	6	c.756+6287A>G		-1	-1	-1	-1	-1	-1	0
1	81724526	A	G	GATKstd	intron_variant	MODIFIER	PRUNE2	484157	transcript	XM_022420970.1	protein_coding	6	c.756+6287A>G		-1	-1	-1	-1	-1	-1	0
1	81724526	A	G	GATKstd	intron_variant	MODIFIER	PRUNE2	484157	transcript	XM_022420979.1	protein_coding	6	c.756+6287A>G		-1	-1	-1	-1	-1	-1	0
1	81724526	A	G	GATKstd	intron_variant	MODIFIER	PRUNE2	484157	transcript	XM_022420980.1	protein_coding	6	c.756+6287A>G		-1	-1	-1	-1	-1	-1	0
1	81724526	A	G	GATKstd	intron_variant	MODIFIER	PRUNE2	484157	transcript	XM_022420984.1	protein_coding	6	c.756+6287A>G		-1	-1	-1	-1	-1	-1	0
1	81727990	C	T	GATKstd	intron_variant	MODIFIER	PRUNE2	484157	transcript	XM_022420968.1	protein_coding	6	c.756+9751C>T		-1	-1	-1	-1	-1	-1	0
1	81727990	C	T	GATKstd	intron_variant	MODIFIER	PRUNE2	484157	transcript	XM_005615830.3	protein_coding	6	c.756+9751C>T		-1	-1	-1	-1	-1	-1	0
1	81727990	C	T	GATKstd	intron_variant	MODIFIER	PRUNE2	484157	transcript	XM_005615831.3	protein_coding	6	c.756+9751C>T		-1	-1	-1	-1	-1	-1	0
1	81727990	C	T	GATKstd	intron_variant	MODIFIER	PRUNE2	484157	transcript	XM_005615832.3	protein_coding	6	c.756+9751C>T		-1	-1	-1	-1	-1	-1	0
1	81727990	C	T	GATKstd	intron_variant	MODIFIER	PRUNE2	484157	transcript	XM_005615835.3	protein_coding	6	c.756+9751C>T		-1	-1	-1	-1	-1	-1	0
1	81727990	C	T	GATKstd	intron_variant	MODIFIER	PRUNE2	484157	transcript	XM_022420970.1	protein_coding	6	c.756+9751C>T		-1	-1	-1	-1	-1	-1	0
1	81727990	C	T	GATKstd	intron_variant	MODIFIER	PRUNE2	484157	transcript	XM_022420979.1	protein_coding	6	c.756+9751C>T		-1	-1	-1	-1	-1	-1	0
1	81727990	C	T	GATKstd	intron_variant	MODIFIER	PRUNE2	484157	transcript	XM_022420980.1	protein_coding	6	c.756+9751C>T		-1	-1	-1	-1	-1	-1	0
1	81727990	C	T	GATKstd	intron_variant	MODIFIER	PRUNE2	484157	transcript	XM_022420984.1	protein_coding	6	c.756+9751C>T		-1	-1	-1	-1	-1	-1	0
1	81758145	G	A	GATKstd	intron_variant	MODIFIER	PRUNE2	484157	transcript	XM_022420968.1	protein_coding	6	c.756+39906G>A		-1	-1	-1	-1	-1	-1	0
1	81758145	G	A	GATKstd	intron_variant	MODIFIER	LOC102157105	102157105	transcript	XR_002628296.1	pseudogene	1	n.429-1139C>T		-1	-1	-1	-1	-1	-1	0
1	81758145	G	A	GATKstd	intron_variant	MODIFIER	PRUNE2	484157	transcript	XM_005615830.3	protein_coding	6	c.756+39906G>A		-1	-1	-1	-1	-1	-1	0
1	81758145	G	A	GATKstd	intron_variant	MODIFIER	PRUNE2	484157	transcript	XM_005615831.3	protein_coding	6	c.756+39906G>A		-1	-1	-1	-1	-1	-1	0
1	81758145	G	A	GATKstd	intron_variant	MODIFIER	PRUNE2	484157	transcript	XM_005615832.3	protein_coding	6	c.756+39906G>A		-1	-1	-1	-1	-1	-1	0
1	81758145	G	A	GATKstd	intron_variant	MODIFIER	PRUNE2	484157	transcript	XM_005615835.3	protein_coding	6	c.756+39906G>A		-1	-1	-1	-1	-1	-1	0
1	81758145	G	A	GATKstd	intron_variant	MODIFIER	PRUNE2	484157	transcript	XM_022420970.1	protein_coding	6	c.756+39906G>A		-1	-1	-1	-1	-1	-1	0
1	81758145	G	A	GATKstd	intron_variant	MODIFIER	PRUNE2	484157	transcript	XM_022420979.1	protein_coding	6	c.756+39906G>A		-1	-1	-1	-1	-1	-1	0
1	81758145	G	A	GATKstd	intron_variant	MODIFIER	PRUNE2	484157	transcript	XM_022420980.1	protein_coding	6	c.756+39906G>A		-1	-1	-1	-1	-1	-1	0
1	81758145	G	A	GATKstd	intron_variant	MODIFIER	PRUNE2	484157	transcript	XM_022420984.1	protein_coding	6	c.756+39906G>A		-1	-1	-1	-1	-1	-1	0
1	81758145	G	A	GATKstd	intron_variant	MODIFIER	LOC102157105	102157105	transcript	XR_002628299.1	pseudogene	2	n.180-1139C>T		-1	-1	-1	-1	-1	-1	0
1	81766820	G	A	GATKstd	intron_variant	MODIFIER	PRUNE2	484157	transcript	XM_022420968.1	protein_coding	6	c.756+48581G>A		-1	-1	-1	-1	-1	-1	0
1	81766820	G	A	GATKstd	intron_variant	MODIFIER	LOC102157105	102157105	transcript	XR_002628296.1	pseudogene	1	n.428+7429C>T		-1	-1	-1	-1	-1	-1	0
1	81766820	G	A	GATKstd	intron_variant	MODIFIER	PRUNE2	484157	transcript	XM_005615830.3	protein_coding	6	c.756+48581G>A		-1	-1	-1	-1	-1	-1	0
1	81766820	G	A	GATKstd	intron_variant	MODIFIER	PRUNE2	484157	transcript	XM_005615831.3	protein_coding	6	c.756+48581G>A		-1	-1	-1	-1	-1	-1	0
1	81766820	G	A	GATKstd	intron_variant	MODIFIER	PRUNE2	484157	transcript	XM_005615832.3	protein_coding	6	c.756+48581G>A		-1	-1	-1	-1	-1	-1	0
1	81766820	G	A	GATKstd	intron_variant	MODIFIER	PRUNE2	484157	transcript	XM_005615835.3	protein_coding	6	c.756+48581G>A		-1	-1	-1	-1	-1	-1	0
1	81766820	G	A	GATKstd	intron_variant	MODIFIER	PRUNE2	484157	transcript	XM_022420970.1	protein_coding	6	c.756+48581G>A		-1	-1	-1	-1	-1	-1	0
1	81766820	G	A	GATKstd	intron_variant	MODIFIER	PRUNE2	484157	transcript	XM_022420979.1	protein_coding	6	c.756+48581G>A		-1	-1	-1	-1	-1	-1	0
1	81766820	G	A	GATKstd	intron_variant	MODIFIER	PRUNE2	484157	transcript	XM_022420980.1	protein_coding	6	c.756+48581G>A		-1	-1	-1	-1	-1	-1	0
1	81766820	G	A	GATKstd	intron_variant	MODIFIER	PRUNE2	484157	transcript	XM_022420984.1	protein_coding	6	c.756+48581G>A		-1	-1	-1	-1	-1	-1	0
1	81766820	G	A	GATKstd	intron_variant	MODIFIER	LOC102157105	102157105	transcript	XR_002628299.1	pseudogene	1	n.114+884C>T		-1	-1	-1	-1	-1	-1	0
1	81822126	C	T	GATKstd	missense_variant	MODERATE	PRUNE2	484157	transcript	XM_022420968.1	protein_coding	8	c.5158C>T	p.Pro1720Ser	5331	12700	5158	9252	1720	3083	0
1	81822126	C	T	GATKstd	missense_variant	MODERATE	PRUNE2	484157	transcript	XM_005615830.3	protein_coding	8	c.5158C>T	p.Pro1720Ser	5331	12664	5158	9216	1720	3071	0
1	81822126	C	T	GATKstd	missense_variant	MODERATE	PRUNE2	484157	transcript	XM_005615831.3	protein_coding	8	c.5158C>T	p.Pro1720Ser	5331	12661	5158	9213	1720	3070	0
1	81822126	C	T	GATKstd	missense_variant	MODERATE	PRUNE2	484157	transcript	XM_005615832.3	protein_coding	8	c.5158C>T	p.Pro1720Ser	5331	12655	5158	9207	1720	3068	0
1	81822126	C	T	GATKstd	missense_variant	MODERATE	PRUNE2	484157	transcript	XM_005615835.3	protein_coding	8	c.5158C>T	p.Pro1720Ser	5331	12577	5158	9129	1720	3042	0
1	81822126	C	T	GATKstd	missense_variant	MODERATE	PRUNE2	484157	transcript	XM_022420970.1	protein_coding	8	c.5158C>T	p.Pro1720Ser	5331	12691	5158	9243	1720	3080	0
1	81822126	C	T	GATKstd	missense_variant	MODERATE	PRUNE2	484157	transcript	XM_022420979.1	protein_coding	8	c.5158C>T	p.Pro1720Ser	5331	12652	5158	9204	1720	3067	0
1	81822126	C	T	GATKstd	missense_variant	MODERATE	PRUNE2	484157	transcript	XM_022420980.1	protein_coding	8	c.5158C>T	p.Pro1720Ser	5331	12616	5158	9168	1720	3055	0
1	81822126	C	T	GATKstd	missense_variant	MODERATE	PRUNE2	484157	transcript	XM_022420984.1	protein_coding	8	c.5158C>T	p.Pro1720Ser	5331	12613	5158	9165	1720	3054	0
1	81828627	T	C	GATKstd	intron_variant	MODIFIER	PRUNE2	484157	transcript	XM_022420968.1	protein_coding	9	c.8213+3094T>C		-1	-1	-1	-1	-1	-1	0
1	81828627	T	C	GATKstd	intron_variant	MODIFIER	PRUNE2	484157	transcript	XM_005615830.3	protein_coding	9	c.8213+3094T>C		-1	-1	-1	-1	-1	-1	0
1	81828627	T	C	GATKstd	intron_variant	MODIFIER	PRUNE2	484157	transcript	XM_005615831.3	protein_coding	9	c.8213+3094T>C		-1	-1	-1	-1	-1	-1	0
1	81828627	T	C	GATKstd	intron_variant	MODIFIER	PRUNE2	484157	transcript	XM_005615832.3	protein_coding	9	c.8213+3094T>C		-1	-1	-1	-1	-1	-1	0
1	81828627	T	C	GATKstd	intron_variant	MODIFIER	PRUNE2	484157	transcript	XM_005615835.3	protein_coding	9	c.8213+3094T>C		-1	-1	-1	-1	-1	-1	0
1	81828627	T	C	GATKstd	intron_variant	MODIFIER	PRUNE2	484157	transcript	XM_022420970.1	protein_coding	9	c.8213+3094T>C		-1	-1	-1	-1	-1	-1	0
1	81828627	T	C	GATKstd	intron_variant	MODIFIER	PRUNE2	484157	transcript	XM_022420979.1	protein_coding	9	c.8213+3094T>C		-1	-1	-1	-1	-1	-1	0
1	81828627	T	C	GATKstd	intron_variant	MODIFIER	PRUNE2	484157	transcript	XM_022420980.1	protein_coding	9	c.8213+3094T>C		-1	-1	-1	-1	-1	-1	0
1	81828627	T	C	GATKstd	intron_variant	MODIFIER	PRUNE2	484157	transcript	XM_022420984.1	protein_coding	9	c.8213+3094T>C		-1	-1	-1	-1	-1	-1	0
1	81849714	T	A	GATKstd	intron_variant	MODIFIER	PRUNE2	484157	transcript	XM_022420968.1	protein_coding	9	c.8214-11743T>A		-1	-1	-1	-1	-1	-1	0
1	81849714	T	A	GATKstd	intron_variant	MODIFIER	PRUNE2	484157	transcript	XM_005615830.3	protein_coding	9	c.8214-11743T>A		-1	-1	-1	-1	-1	-1	0
1	81849714	T	A	GATKstd	intron_variant	MODIFIER	PRUNE2	484157	transcript	XM_005615831.3	protein_coding	9	c.8214-11743T>A		-1	-1	-1	-1	-1	-1	0
1	81849714	T	A	GATKstd	intron_variant	MODIFIER	PRUNE2	484157	transcript	XM_005615832.3	protein_coding	9	c.8214-11743T>A		-1	-1	-1	-1	-1	-1	0
1	81849714	T	A	GATKstd	intron_variant	MODIFIER	PRUNE2	484157	transcript	XM_005615835.3	protein_coding	9	c.8214-11743T>A		-1	-1	-1	-1	-1	-1	0
1	81849714	T	A	GATKstd	intron_variant	MODIFIER	PRUNE2	484157	transcript	XM_022420970.1	protein_coding	9	c.8214-11743T>A		-1	-1	-1	-1	-1	-1	0
1	81849714	T	A	GATKstd	intron_variant	MODIFIER	PRUNE2	484157	transcript	XM_022420979.1	protein_coding	9	c.8214-11743T>A		-1	-1	-1	-1	-1	-1	0
1	81849714	T	A	GATKstd	intron_variant	MODIFIER	PRUNE2	484157	transcript	XM_022420980.1	protein_coding	9	c.8214-11743T>A		-1	-1	-1	-1	-1	-1	0
1	81849714	T	A	GATKstd	intron_variant	MODIFIER	PRUNE2	484157	transcript	XM_022420984.1	protein_coding	9	c.8214-11743T>A		-1	-1	-1	-1	-1	-1	0
1	81874299	G	A	GATKstd	intron_variant	MODIFIER	PRUNE2	484157	transcript	XM_022420968.1	protein_coding	12	c.8668+1389G>A		-1	-1	-1	-1	-1	-1	0
1	81874299	G	A	GATKstd	intron_variant	MODIFIER	PRUNE2	484157	transcript	XM_005615830.3	protein_coding	12	c.8668+1389G>A		-1	-1	-1	-1	-1	-1	0
1	81874299	G	A	GATKstd	intron_variant	MODIFIER	PRUNE2	484157	transcript	XM_005615831.3	protein_coding	12	c.8668+1389G>A		-1	-1	-1	-1	-1	-1	0
1	81874299	G	A	GATKstd	intron_variant	MODIFIER	PRUNE2	484157	transcript	XM_005615832.3	protein_coding	12	c.8668+1389G>A		-1	-1	-1	-1	-1	-1	0
1	81874299	G	A	GATKstd	intron_variant	MODIFIER	PRUNE2	484157	transcript	XM_005615835.3	protein_coding	12	c.8668+1389G>A		-1	-1	-1	-1	-1	-1	0
1	81874299	G	A	GATKstd	intron_variant	MODIFIER	PRUNE2	484157	transcript	XM_022420970.1	protein_coding	12	c.8668+1389G>A		-1	-1	-1	-1	-1	-1	0
1	81874299	G	A	GATKstd	intron_variant	MODIFIER	PRUNE2	484157	transcript	XM_022420979.1	protein_coding	12	c.8668+1389G>A		-1	-1	-1	-1	-1	-1	0
1	81874299	G	A	GATKstd	intron_variant	MODIFIER	PRUNE2	484157	transcript	XM_022420980.1	protein_coding	12	c.8668+1389G>A		-1	-1	-1	-1	-1	-1	0
1	81874299	G	A	GATKstd	intron_variant	MODIFIER	PRUNE2	484157	transcript	XM_022420984.1	protein_coding	12	c.8668+1389G>A		-1	-1	-1	-1	-1	-1	0
1	81879596	A	ATACACCCTATAATTTATTTTTTTTTTTTTTTATTTTTTTTATTTTTTTTTTTTTTTTATTTTTTTTT	PASS	intron_variant	MODIFIER	PRUNE2	484157	transcript	XM_022420968.1	protein_coding	14	c.8781-98_8781-97insTACACCCTATAATTTATTTTTTTTTTTTTTTATTTTTTTTATTTTTTTTTTTTTTTTATTTTTTTTT		-1	-1	-1	-1	-1	-1	0
1	81879596	A	ATACACCCTATAATTTATTTTTTTTTTTTTTTATTTTTTTTATTTTTTTTTTTTTTTTATTTTTTTTT	PASS	intron_variant	MODIFIER	PRUNE2	484157	transcript	XM_005615830.3	protein_coding	14	c.8781-98_8781-97insTACACCCTATAATTTATTTTTTTTTTTTTTTATTTTTTTTATTTTTTTTTTTTTTTTATTTTTTTTT		-1	-1	-1	-1	-1	-1	0
1	81879596	A	ATACACCCTATAATTTATTTTTTTTTTTTTTTATTTTTTTTATTTTTTTTTTTTTTTTATTTTTTTTT	PASS	intron_variant	MODIFIER	PRUNE2	484157	transcript	XM_005615831.3	protein_coding	14	c.8781-98_8781-97insTACACCCTATAATTTATTTTTTTTTTTTTTTATTTTTTTTATTTTTTTTTTTTTTTTATTTTTTTTT		-1	-1	-1	-1	-1	-1	0
1	81879596	A	ATACACCCTATAATTTATTTTTTTTTTTTTTTATTTTTTTTATTTTTTTTTTTTTTTTATTTTTTTTT	PASS	intron_variant	MODIFIER	PRUNE2	484157	transcript	XM_005615832.3	protein_coding	13	c.8772-98_8772-97insTACACCCTATAATTTATTTTTTTTTTTTTTTATTTTTTTTATTTTTTTTTTTTTTTTATTTTTTTTT		-1	-1	-1	-1	-1	-1	0
1	81879596	A	ATACACCCTATAATTTATTTTTTTTTTTTTTTATTTTTTTTATTTTTTTTTTTTTTTTATTTTTTTTT	PASS	intron_variant	MODIFIER	PRUNE2	484157	transcript	XM_005615835.3	protein_coding	14	c.8781-98_8781-97insTACACCCTATAATTTATTTTTTTTTTTTTTTATTTTTTTTATTTTTTTTTTTTTTTTATTTTTTTTT		-1	-1	-1	-1	-1	-1	0
1	81879596	A	ATACACCCTATAATTTATTTTTTTTTTTTTTTATTTTTTTTATTTTTTTTTTTTTTTTATTTTTTTTT	PASS	intron_variant	MODIFIER	PRUNE2	484157	transcript	XM_022420970.1	protein_coding	13	c.8772-98_8772-97insTACACCCTATAATTTATTTTTTTTTTTTTTTATTTTTTTTATTTTTTTTTTTTTTTTATTTTTTTTT		-1	-1	-1	-1	-1	-1	0
1	81879596	A	ATACACCCTATAATTTATTTTTTTTTTTTTTTATTTTTTTTATTTTTTTTTTTTTTTTATTTTTTTTT	PASS	intron_variant	MODIFIER	PRUNE2	484157	transcript	XM_022420979.1	protein_coding	14	c.8781-98_8781-97insTACACCCTATAATTTATTTTTTTTTTTTTTTATTTTTTTTATTTTTTTTTTTTTTTTATTTTTTTTT		-1	-1	-1	-1	-1	-1	0
1	81879596	A	ATACACCCTATAATTTATTTTTTTTTTTTTTTATTTTTTTTATTTTTTTTTTTTTTTTATTTTTTTTT	PASS	intron_variant	MODIFIER	PRUNE2	484157	transcript	XM_022420980.1	protein_coding	14	c.8781-98_8781-97insTACACCCTATAATTTATTTTTTTTTTTTTTTATTTTTTTTATTTTTTTTTTTTTTTTATTTTTTTTT		-1	-1	-1	-1	-1	-1	0
1	81879596	A	ATACACCCTATAATTTATTTTTTTTTTTTTTTATTTTTTTTATTTTTTTTTTTTTTTTATTTTTTTTT	PASS	intron_variant	MODIFIER	PRUNE2	484157	transcript	XM_022420984.1	protein_coding	14	c.8781-98_8781-97insTACACCCTATAATTTATTTTTTTTTTTTTTTATTTTTTTTATTTTTTTTTTTTTTTTATTTTTTTTT		-1	-1	-1	-1	-1	-1	0
1	81892370	GC	G	PASS	intron_variant	MODIFIER	PRUNE2	484157	transcript	XM_022420968.1	protein_coding	19	c.9173+2052delC		-1	-1	-1	-1	-1	-1	0
1	81892370	GC	G	PASS	intron_variant	MODIFIER	PRUNE2	484157	transcript	XM_005615830.3	protein_coding	18	c.9137+2052delC		-1	-1	-1	-1	-1	-1	0
1	81892370	GC	G	PASS	intron_variant	MODIFIER	PRUNE2	484157	transcript	XM_005615831.3	protein_coding	18	c.9135-2296delC		-1	-1	-1	-1	-1	-1	0
1	81892370	GC	G	PASS	intron_variant	MODIFIER	PRUNE2	484157	transcript	XM_005615832.3	protein_coding	17	c.9128+2052delC		-1	-1	-1	-1	-1	-1	0
1	81892370	GC	G	PASS	intron_variant	MODIFIER	PRUNE2	484157	transcript	XM_005615835.3	protein_coding	17	c.9098+5857delC		-1	-1	-1	-1	-1	-1	0
1	81892370	GC	G	PASS	intron_variant	MODIFIER	PRUNE2	484157	transcript	XM_022420970.1	protein_coding	18	c.9164+2052delC		-1	-1	-1	-1	-1	-1	0
1	81892370	GC	G	PASS	intron_variant	MODIFIER	PRUNE2	484157	transcript	XM_022420979.1	protein_coding	19	c.9173+2052delC		-1	-1	-1	-1	-1	-1	0
1	81892370	GC	G	PASS	intron_variant	MODIFIER	PRUNE2	484157	transcript	XM_022420980.1	protein_coding	18	c.9137+2052delC		-1	-1	-1	-1	-1	-1	0
1	81892370	GC	G	PASS	intron_variant	MODIFIER	PRUNE2	484157	transcript	XM_022420984.1	protein_coding	18	c.9134+2632delC		-1	-1	-1	-1	-1	-1	0
1	81892372	AC	A	PASS	intron_variant	MODIFIER	PRUNE2	484157	transcript	XM_022420968.1	protein_coding	19	c.9173+2054delC		-1	-1	-1	-1	-1	-1	0
1	81892372	AC	A	PASS	intron_variant	MODIFIER	PRUNE2	484157	transcript	XM_005615830.3	protein_coding	18	c.9137+2054delC		-1	-1	-1	-1	-1	-1	0
1	81892372	AC	A	PASS	intron_variant	MODIFIER	PRUNE2	484157	transcript	XM_005615831.3	protein_coding	18	c.9135-2294delC		-1	-1	-1	-1	-1	-1	0
1	81892372	AC	A	PASS	intron_variant	MODIFIER	PRUNE2	484157	transcript	XM_005615832.3	protein_coding	17	c.9128+2054delC		-1	-1	-1	-1	-1	-1	0
1	81892372	AC	A	PASS	intron_variant	MODIFIER	PRUNE2	484157	transcript	XM_005615835.3	protein_coding	17	c.9098+5859delC		-1	-1	-1	-1	-1	-1	0
1	81892372	AC	A	PASS	intron_variant	MODIFIER	PRUNE2	484157	transcript	XM_022420970.1	protein_coding	18	c.9164+2054delC		-1	-1	-1	-1	-1	-1	0
1	81892372	AC	A	PASS	intron_variant	MODIFIER	PRUNE2	484157	transcript	XM_022420979.1	protein_coding	19	c.9173+2054delC		-1	-1	-1	-1	-1	-1	0
1	81892372	AC	A	PASS	intron_variant	MODIFIER	PRUNE2	484157	transcript	XM_022420980.1	protein_coding	18	c.9137+2054delC		-1	-1	-1	-1	-1	-1	0
1	81892372	AC	A	PASS	intron_variant	MODIFIER	PRUNE2	484157	transcript	XM_022420984.1	protein_coding	18	c.9134+2634delC		-1	-1	-1	-1	-1	-1	0
1	81921766	C	T	PASS	intergenic_region	MODIFIER	LOC106559409-GCNT1	106559409-484158	intergenic_region	106559409-484158		-1	n.81921766C>T		-1	-1	-1	-1	-1	-1	0
1	82043612	T	C	GATKstd	intergenic_region	MODIFIER	GCNT1-RFK	484158-484159	intergenic_region	484158-484159		-1	n.82043612T>C		-1	-1	-1	-1	-1	-1	0
1	82078691	G	C	GATKstd	intergenic_region	MODIFIER	RFK-PCSK5	484159-484160	intergenic_region	484159-484160		-1	n.82078691G>C		-1	-1	-1	-1	-1	-1	0
1	82115212	TA	T	PASS	intron_variant	MODIFIER	PCSK5	484160	transcript	XM_022427203.1	protein_coding	33	c.4658+2963delT		-1	-1	-1	-1	-1	-1	0
1	82164340	C	T	PASS	intron_variant	MODIFIER	PCSK5	484160	transcript	XM_022427203.1	protein_coding	24	c.3133+16716G>A		-1	-1	-1	-1	-1	-1	0
1	82186296	G	A	GATKstd	intron_variant	MODIFIER	PCSK5	484160	transcript	XM_022427203.1	protein_coding	23	c.3064+379C>T		-1	-1	-1	-1	-1	-1	0
1	82258819	T	C	GATKstd	intron_variant	MODIFIER	PCSK5	484160	transcript	XM_022427203.1	protein_coding	16	c.2188+3506A>G		-1	-1	-1	-1	-1	-1	0
1	82272852	C	T	PASS	intron_variant	MODIFIER	PCSK5	484160	transcript	XM_022427203.1	protein_coding	13	c.1748-4343G>A		-1	-1	-1	-1	-1	-1	0
1	82290283	G	A	GATKstd	intron_variant	MODIFIER	PCSK5	484160	transcript	XM_022427203.1	protein_coding	12	c.1610+2342C>T		-1	-1	-1	-1	-1	-1	0
1	82380275	G	A	GATKstd	synonymous_variant	LOW	PCSK5	484160	transcript	XM_022427203.1	protein_coding	7	c.819C>T	p.Asp273Asp	819	8145	819	5571	273	1856	0
1	82418528	C	T	GATKstd	intron_variant	MODIFIER	PCSK5	484160	transcript	XM_022427203.1	protein_coding	4	c.547-930G>A		-1	-1	-1	-1	-1	-1	0
1	82524350	G	A	GATKstd	intergenic_region	MODIFIER	PCSK5-LOC102151731	484160-102151731	intergenic_region	484160-102151731		-1	n.82524350G>A		-1	-1	-1	-1	-1	-1	0
1	82565972	G	GTTGGT	PASS	intergenic_region	MODIFIER	PCSK5-LOC102151731	484160-102151731	intergenic_region	484160-102151731		-1	n.82565972_82565973insTTGGT		-1	-1	-1	-1	-1	-1	0
1	82608320	C	T	GATKstd	intergenic_region	MODIFIER	PCSK5-LOC102151731	484160-102151731	intergenic_region	484160-102151731		-1	n.82608320C>T		-1	-1	-1	-1	-1	-1	0
1	82703759	T	G	GATKstd	intron_variant	MODIFIER	LOC102151731	102151731	transcript	XR_002628316.1	pseudogene	6	n.816-13513A>C		-1	-1	-1	-1	-1	-1	0
1	82703759	T	G	GATKstd	intron_variant	MODIFIER	LOC102151731	102151731	transcript	XR_291328.3	pseudogene	3	n.385-13513A>C		-1	-1	-1	-1	-1	-1	0
1	82703759	T	G	GATKstd	intron_variant	MODIFIER	LOC102151731	102151731	transcript	XR_002628317.1	pseudogene	6	n.816-13513A>C		-1	-1	-1	-1	-1	-1	0
1	82769110	C	T	GATKstd	intron_variant	MODIFIER	LOC102151731	102151731	transcript	XR_002628316.1	pseudogene	4	n.519+21792G>A		-1	-1	-1	-1	-1	-1	0
1	82769110	C	T	GATKstd	intron_variant	MODIFIER	LOC102151731	102151731	transcript	XR_002628317.1	pseudogene	4	n.519+21792G>A		-1	-1	-1	-1	-1	-1	0
1	82775350	T	C	GATKstd	intron_variant	MODIFIER	LOC102151731	102151731	transcript	XR_002628316.1	pseudogene	4	n.519+15552A>G		-1	-1	-1	-1	-1	-1	0
1	82775350	T	C	GATKstd	intron_variant	MODIFIER	LOC102151731	102151731	transcript	XR_002628317.1	pseudogene	4	n.519+15552A>G		-1	-1	-1	-1	-1	-1	0
1	82801980	C	G	GATKstd	intron_variant	MODIFIER	LOC102151731	102151731	transcript	XR_002628316.1	pseudogene	2	n.327-2111G>C		-1	-1	-1	-1	-1	-1	0
1	82801980	C	G	GATKstd	intron_variant	MODIFIER	LOC102151731	102151731	transcript	XR_002628317.1	pseudogene	2	n.327-2111G>C		-1	-1	-1	-1	-1	-1	0
1	83139044	C	T	PASS	upstream_gene_variant	MODIFIER	NMRK1	484162	transcript	XM_005615846.2	protein_coding	-1	c.-5278C>T		-1	-1	-1	-1	-1	-1	1896
1	83139044	C	T	PASS	upstream_gene_variant	MODIFIER	NMRK1	484162	transcript	XM_022421065.1	protein_coding	-1	c.-5278C>T		-1	-1	-1	-1	-1	-1	1772
1	83139044	C	T	PASS	upstream_gene_variant	MODIFIER	NMRK1	484162	transcript	XM_005615847.2	protein_coding	-1	c.-5278C>T		-1	-1	-1	-1	-1	-1	1896
1	83139044	C	T	PASS	upstream_gene_variant	MODIFIER	NMRK1	484162	transcript	XM_005615849.3	protein_coding	-1	c.-5278C>T		-1	-1	-1	-1	-1	-1	1896
1	83139044	C	T	PASS	upstream_gene_variant	MODIFIER	NMRK1	484162	transcript	XM_005615850.2	protein_coding	-1	c.-5278C>T		-1	-1	-1	-1	-1	-1	1896
1	83139044	C	T	PASS	upstream_gene_variant	MODIFIER	NMRK1	484162	transcript	XM_022421071.1	protein_coding	-1	c.-5278C>T		-1	-1	-1	-1	-1	-1	3199
1	83139044	C	T	PASS	intron_variant	MODIFIER	OSTF1	484161	transcript	XM_005615853.2	protein_coding	1	c.-95-23881G>A		-1	-1	-1	-1	-1	-1	0
1	83243618	G	GGGGGGA	PASS	upstream_gene_variant	MODIFIER	C1H9orf40	608611	transcript	XM_845687.5	protein_coding	-1	c.-905_-904insGGGGGA		-1	-1	-1	-1	-1	-1	707
1	83243618	G	GGGGGGA	PASS	non_coding_transcript_exon_variant	MODIFIER	LOC111096679	111096679	transcript	XR_002628372.1	pseudogene	1	n.8_13dupTCCCCC		-1	-1	-1	-1	-1	-1	0
1	83366729	G	A	GATKstd	intron_variant	MODIFIER	TRPM6	484163	transcript	XM_022421100.1	protein_coding	14	c.1639-1773G>A		-1	-1	-1	-1	-1	-1	0
1	83366729	G	A	GATKstd	intron_variant	MODIFIER	LOC102154310	102154310	transcript	102154310	pseudogene	1	n.602+17G>A		-1	-1	-1	-1	-1	-1	0
1	83366729	G	A	GATKstd	intron_variant	MODIFIER	TRPM6	484163	transcript	XM_022421107.1	protein_coding	16	c.1615-1773G>A		-1	-1	-1	-1	-1	-1	0
1	83366729	G	A	GATKstd	intron_variant	MODIFIER	TRPM6	484163	transcript	XR_002628356.1	pseudogene	14	n.2838-1773G>A		-1	-1	-1	-1	-1	-1	0
1	83366729	G	A	GATKstd	intron_variant	MODIFIER	TRPM6	484163	transcript	XM_022421102.1	protein_coding	14	c.1639-1773G>A		-1	-1	-1	-1	-1	-1	0
1	83366729	G	A	GATKstd	intron_variant	MODIFIER	TRPM6	484163	transcript	XM_014117536.2	protein_coding	14	c.1639-1773G>A		-1	-1	-1	-1	-1	-1	0
1	83366729	G	A	GATKstd	intron_variant	MODIFIER	TRPM6	484163	transcript	XM_014117537.2	protein_coding	14	c.1639-1773G>A		-1	-1	-1	-1	-1	-1	0
1	83366729	G	A	GATKstd	intron_variant	MODIFIER	TRPM6	484163	transcript	XM_022421103.1	protein_coding	14	c.1624-1773G>A		-1	-1	-1	-1	-1	-1	0
1	83420217	A	G	GATKstd	intron_variant	MODIFIER	TRPM6	484163	transcript	XM_022421100.1	protein_coding	33	c.5254+911A>G		-1	-1	-1	-1	-1	-1	0
1	83420217	A	G	GATKstd	intron_variant	MODIFIER	TRPM6	484163	transcript	XM_022421107.1	protein_coding	35	c.5230+911A>G		-1	-1	-1	-1	-1	-1	0
1	83420217	A	G	GATKstd	intron_variant	MODIFIER	TRPM6	484163	transcript	XR_002628356.1	pseudogene	33	n.6453+911A>G		-1	-1	-1	-1	-1	-1	0
1	83420217	A	G	GATKstd	intron_variant	MODIFIER	TRPM6	484163	transcript	XM_022421102.1	protein_coding	33	c.5254+911A>G		-1	-1	-1	-1	-1	-1	0
1	83420217	A	G	GATKstd	intron_variant	MODIFIER	TRPM6	484163	transcript	XM_014117536.2	protein_coding	33	c.5254+911A>G		-1	-1	-1	-1	-1	-1	0
1	83420217	A	G	GATKstd	intron_variant	MODIFIER	TRPM6	484163	transcript	XM_014117537.2	protein_coding	33	c.5254+911A>G		-1	-1	-1	-1	-1	-1	0
1	83420217	A	G	GATKstd	intron_variant	MODIFIER	TRPM6	484163	transcript	XM_022421103.1	protein_coding	33	c.5239+911A>G		-1	-1	-1	-1	-1	-1	0
1	83420692	G	A	GATKstd	intron_variant	MODIFIER	TRPM6	484163	transcript	XM_022421100.1	protein_coding	33	c.5255-455G>A		-1	-1	-1	-1	-1	-1	0
1	83420692	G	A	GATKstd	intron_variant	MODIFIER	TRPM6	484163	transcript	XM_022421107.1	protein_coding	35	c.5231-455G>A		-1	-1	-1	-1	-1	-1	0
1	83420692	G	A	GATKstd	intron_variant	MODIFIER	TRPM6	484163	transcript	XR_002628356.1	pseudogene	33	n.6454-455G>A		-1	-1	-1	-1	-1	-1	0
1	83420692	G	A	GATKstd	intron_variant	MODIFIER	TRPM6	484163	transcript	XM_022421102.1	protein_coding	33	c.5255-458G>A		-1	-1	-1	-1	-1	-1	0
1	83420692	G	A	GATKstd	intron_variant	MODIFIER	TRPM6	484163	transcript	XM_014117536.2	protein_coding	33	c.5255-455G>A		-1	-1	-1	-1	-1	-1	0
1	83420692	G	A	GATKstd	intron_variant	MODIFIER	TRPM6	484163	transcript	XM_014117537.2	protein_coding	33	c.5255-458G>A		-1	-1	-1	-1	-1	-1	0
1	83420692	G	A	GATKstd	intron_variant	MODIFIER	TRPM6	484163	transcript	XM_022421103.1	protein_coding	33	c.5240-455G>A		-1	-1	-1	-1	-1	-1	0
1	83426960	TA	T	PASS	intron_variant	MODIFIER	TRPM6	484163	transcript	XM_022421100.1	protein_coding	36	c.5864-2662delA		-1	-1	-1	-1	-1	-1	0
1	83426960	TA	T	PASS	intron_variant	MODIFIER	TRPM6	484163	transcript	XM_022421107.1	protein_coding	38	c.5840-2662delA		-1	-1	-1	-1	-1	-1	0
1	83426960	TA	T	PASS	intron_variant	MODIFIER	TRPM6	484163	transcript	XR_002628356.1	pseudogene	36	n.7098-2662delA		-1	-1	-1	-1	-1	-1	0
1	83426960	TA	T	PASS	intron_variant	MODIFIER	TRPM6	484163	transcript	XM_022421102.1	protein_coding	36	c.5861-2662delA		-1	-1	-1	-1	-1	-1	0
1	83426960	TA	T	PASS	intron_variant	MODIFIER	TRPM6	484163	transcript	XM_014117536.2	protein_coding	36	c.5831-2662delA		-1	-1	-1	-1	-1	-1	0
1	83426960	TA	T	PASS	intron_variant	MODIFIER	TRPM6	484163	transcript	XM_014117537.2	protein_coding	36	c.5828-2662delA		-1	-1	-1	-1	-1	-1	0
1	83426960	TA	T	PASS	intron_variant	MODIFIER	TRPM6	484163	transcript	XM_022421103.1	protein_coding	36	c.5849-2662delA		-1	-1	-1	-1	-1	-1	0
1	83440812	C	T	GATKstd	downstream_gene_variant	MODIFIER	TRPM6	484163	transcript	XM_022421100.1	protein_coding	-1	c.*4168C>T		-1	-1	-1	-1	-1	-1	3768
1	83440812	C	T	GATKstd	downstream_gene_variant	MODIFIER	TRPM6	484163	transcript	XM_022421107.1	protein_coding	-1	c.*4168C>T		-1	-1	-1	-1	-1	-1	3768
1	83440812	C	T	GATKstd	downstream_gene_variant	MODIFIER	TRPM6	484163	transcript	XM_022421102.1	protein_coding	-1	c.*4168C>T		-1	-1	-1	-1	-1	-1	3768
1	83440812	C	T	GATKstd	downstream_gene_variant	MODIFIER	TRPM6	484163	transcript	XM_014117536.2	protein_coding	-1	c.*4168C>T		-1	-1	-1	-1	-1	-1	4168
1	83440812	C	T	GATKstd	downstream_gene_variant	MODIFIER	TRPM6	484163	transcript	XM_014117537.2	protein_coding	-1	c.*4168C>T		-1	-1	-1	-1	-1	-1	3768
1	83440812	C	T	GATKstd	downstream_gene_variant	MODIFIER	TRPM6	484163	transcript	XM_022421103.1	protein_coding	-1	c.*4168C>T		-1	-1	-1	-1	-1	-1	3768
1	83440812	C	T	GATKstd	intergenic_region	MODIFIER	TRPM6-RORB	484163-484164	intergenic_region	484163-484164		-1	n.83440812C>T		-1	-1	-1	-1	-1	-1	0
1	83448299	C	T	GATKstd	intergenic_region	MODIFIER	TRPM6-RORB	484163-484164	intergenic_region	484163-484164		-1	n.83448299C>T		-1	-1	-1	-1	-1	-1	0
1	83476674	C	T	GATKstd	3_prime_UTR_variant	MODIFIER	RORB	484164	transcript	XM_014117555.2	protein_coding	10	c.*142G>A		-1	-1	-1	-1	-1	-1	142
1	83476675	G	C	GATKstd	3_prime_UTR_variant	MODIFIER	RORB	484164	transcript	XM_014117555.2	protein_coding	10	c.*141C>G		-1	-1	-1	-1	-1	-1	141
1	84079571	C	T	GATKstd	intron_variant	MODIFIER	LOC100685934	100685934	transcript	100685934	pseudogene	1	n.76-1030G>A		-1	-1	-1	-1	-1	-1	0
1	84224561	CT	C	PASS	downstream_gene_variant	MODIFIER	LOC100686852	100686852	transcript	XR_002615555.1	pseudogene	-1	n.*3571delA		-1	-1	-1	-1	-1	-1	3571
1	84224561	CT	C	PASS	downstream_gene_variant	MODIFIER	LOC100686852	100686852	transcript	XR_291332.3	pseudogene	-1	n.*3571delA		-1	-1	-1	-1	-1	-1	3571
1	84224561	CT	C	PASS	intergenic_region	MODIFIER	LOC100685934-LOC100686852	100685934-100686852	intergenic_region	100685934-100686852		-1	n.84224562delT		-1	-1	-1	-1	-1	-1	0
1	84224563	T	A	GATKstd	downstream_gene_variant	MODIFIER	LOC100686852	100686852	transcript	XR_002615555.1	pseudogene	-1	n.*3570A>T		-1	-1	-1	-1	-1	-1	3570
1	84224563	T	A	GATKstd	downstream_gene_variant	MODIFIER	LOC100686852	100686852	transcript	XR_291332.3	pseudogene	-1	n.*3570A>T		-1	-1	-1	-1	-1	-1	3570
1	84224563	T	A	GATKstd	intergenic_region	MODIFIER	LOC100685934-LOC100686852	100685934-100686852	intergenic_region	100685934-100686852		-1	n.84224563T>A		-1	-1	-1	-1	-1	-1	0
1	84243924	ATATAT	A	PASS	intron_variant	MODIFIER	LOC100686852	100686852	transcript	XR_002615555.1	pseudogene	1	n.190-957_190-953delATATA		-1	-1	-1	-1	-1	-1	0
1	84243924	ATATAT	A	PASS	intron_variant	MODIFIER	LOC100686852	100686852	transcript	XR_291332.3	pseudogene	1	n.190-957_190-953delATATA		-1	-1	-1	-1	-1	-1	0
1	84503479	T	TA	PASS	intergenic_region	MODIFIER	LOC484167-LOC102152841	484167-102152841	intergenic_region	484167-102152841		-1	n.84503479_84503480insA		-1	-1	-1	-1	-1	-1	0
1	84516790	C	T	GATKstd	intron_variant	MODIFIER	LOC102152841	102152841	transcript	XR_002628391.1	pseudogene	6	n.963+145G>A		-1	-1	-1	-1	-1	-1	0
1	84516790	C	T	GATKstd	intron_variant	MODIFIER	LOC102152841	102152841	transcript	XR_002628398.1	pseudogene	5	n.860+145G>A		-1	-1	-1	-1	-1	-1	0
1	84516790	C	T	GATKstd	intron_variant	MODIFIER	LOC102152841	102152841	transcript	XR_291333.2	pseudogene	4	n.575+145G>A		-1	-1	-1	-1	-1	-1	0
1	84622171	T	A	PASS	intergenic_region	MODIFIER	LOC102152841-LOC111096689	102152841-111096689	intergenic_region	102152841-111096689		-1	n.84622171T>A		-1	-1	-1	-1	-1	-1	0
1	85159424	C	T	GATKstd	intron_variant	MODIFIER	TMC1	484168	transcript	XM_022427398.1	protein_coding	1	c.22+162G>A		-1	-1	-1	-1	-1	-1	0
1	85331932	C	T	GATKstd	intergenic_region	MODIFIER	TMC1-LOC102153097	484168-102153097	intergenic_region	484168-102153097		-1	n.85331932C>T		-1	-1	-1	-1	-1	-1	0
1	85336000	G	A	GATKstd	intergenic_region	MODIFIER	TMC1-LOC102153097	484168-102153097	intergenic_region	484168-102153097		-1	n.85336000G>A		-1	-1	-1	-1	-1	-1	0
1	85357741	A	T	GATKstd	intron_variant	MODIFIER	LOC102153097	102153097	transcript	XR_001317177.2	pseudogene	1	n.2244-13616T>A		-1	-1	-1	-1	-1	-1	0
1	85369896	G	A	GATKstd	intron_variant	MODIFIER	LOC102153097	102153097	transcript	XR_001317177.2	pseudogene	1	n.2243+23129C>T		-1	-1	-1	-1	-1	-1	0
1	85493486	G	A	GATKstd	intergenic_region	MODIFIER	ZFAND5-GDA	476324-484169	intergenic_region	476324-484169		-1	n.85493486G>A		-1	-1	-1	-1	-1	-1	0
1	85657034	TTTA	T	PASS	intergenic_region	MODIFIER	GDA-C1H9orf57	484169-102153343	intergenic_region	484169-102153343		-1	n.85657035_85657037delTTA		-1	-1	-1	-1	-1	-1	0
1	85811183	T	C	GATKstd	upstream_gene_variant	MODIFIER	C1H9orf85	608739	transcript	XM_845851.5	protein_coding	-1	c.-4780A>G		-1	-1	-1	-1	-1	-1	4652
1	85811183	T	C	GATKstd	intron_variant	MODIFIER	ABHD17B	484170	transcript	XM_541286.6	protein_coding	1	c.-4+3658T>C		-1	-1	-1	-1	-1	-1	0
1	85811223	T	G	GATKstd	upstream_gene_variant	MODIFIER	C1H9orf85	608739	transcript	XM_845851.5	protein_coding	-1	c.-4820A>C		-1	-1	-1	-1	-1	-1	4692
1	85811223	T	G	GATKstd	intron_variant	MODIFIER	ABHD17B	484170	transcript	XM_541286.6	protein_coding	1	c.-4+3698T>G		-1	-1	-1	-1	-1	-1	0
1	85812099	A	C	GATKstd	intron_variant	MODIFIER	ABHD17B	484170	transcript	XM_541286.6	protein_coding	1	c.-4+4574A>C		-1	-1	-1	-1	-1	-1	0
1	85813310	T	C	GATKstd	intron_variant	MODIFIER	ABHD17B	484170	transcript	XM_541286.6	protein_coding	1	c.-4+5785T>C		-1	-1	-1	-1	-1	-1	0
1	85814598	T	C	GATKstd	intron_variant	MODIFIER	ABHD17B	484170	transcript	XM_541286.6	protein_coding	1	c.-4+7073T>C		-1	-1	-1	-1	-1	-1	0
1	85815622	A	G	GATKstd	intron_variant	MODIFIER	ABHD17B	484170	transcript	XM_541286.6	protein_coding	1	c.-4+8097A>G		-1	-1	-1	-1	-1	-1	0
1	85816442	G	GAAA	PASS	intron_variant	MODIFIER	ABHD17B	484170	transcript	XM_541286.6	protein_coding	1	c.-4+8917_-4+8918insAAA		-1	-1	-1	-1	-1	-1	0
1	85816444	A	ATAGAGGGCAGTACACATGGAGATAACTCAGGGTCTGTAGCTTACAGGAGAAGTCTGTGC	PASS	intron_variant	MODIFIER	ABHD17B	484170	transcript	XM_541286.6	protein_coding	1	c.-4+8919_-4+8920insTAGAGGGCAGTACACATGGAGATAACTCAGGGTCTGTAGCTTACAGGAGAAGTCTGTGC		-1	-1	-1	-1	-1	-1	0
1	85817310	T	TCA	PASS	intron_variant	MODIFIER	ABHD17B	484170	transcript	XM_541286.6	protein_coding	1	c.-4+9785_-4+9786insCA		-1	-1	-1	-1	-1	-1	0
1	85818889	T	TGTGTGTGTGC	PASS	intron_variant	MODIFIER	ABHD17B	484170	transcript	XM_541286.6	protein_coding	1	c.-4+11364_-4+11365insGTGTGTGTGC		-1	-1	-1	-1	-1	-1	0
1	85820866	TTTA	T	PASS	intron_variant	MODIFIER	ABHD17B	484170	transcript	XM_541286.6	protein_coding	1	c.-4+13342_-4+13344delTTA		-1	-1	-1	-1	-1	-1	0
1	85822958	A	G	GATKstd	intron_variant	MODIFIER	ABHD17B	484170	transcript	XM_541286.6	protein_coding	1	c.-4+15433A>G		-1	-1	-1	-1	-1	-1	0
1	85823801	A	C	GATKstd	intron_variant	MODIFIER	ABHD17B	484170	transcript	XM_541286.6	protein_coding	1	c.-4+16276A>C		-1	-1	-1	-1	-1	-1	0
1	85828597	G	T	GATKstd	intron_variant	MODIFIER	ABHD17B	484170	transcript	XM_541286.6	protein_coding	1	c.-4+21072G>T		-1	-1	-1	-1	-1	-1	0
1	85831980	G	C	GATKstd	intron_variant	MODIFIER	ABHD17B	484170	transcript	XM_541286.6	protein_coding	1	c.-3-19761G>C		-1	-1	-1	-1	-1	-1	0
1	85833379	C	T	GATKstd	intron_variant	MODIFIER	ABHD17B	484170	transcript	XM_541286.6	protein_coding	1	c.-3-18362C>T		-1	-1	-1	-1	-1	-1	0
1	85837151	TTTGA	T	PASS	upstream_gene_variant	MODIFIER	ABHD17B	484170	transcript	XM_022421173.1	protein_coding	-1	c.-14592_-14589delTTGA		-1	-1	-1	-1	-1	-1	2224
1	85837151	TTTGA	T	PASS	intron_variant	MODIFIER	ABHD17B	484170	transcript	XM_541286.6	protein_coding	1	c.-3-14589_-3-14586delTTGA		-1	-1	-1	-1	-1	-1	0
1	85838172	T	C	PASS	upstream_gene_variant	MODIFIER	ABHD17B	484170	transcript	XM_022421173.1	protein_coding	-1	c.-13572T>C		-1	-1	-1	-1	-1	-1	1204
1	85838172	T	C	PASS	intron_variant	MODIFIER	ABHD17B	484170	transcript	XM_541286.6	protein_coding	1	c.-3-13569T>C		-1	-1	-1	-1	-1	-1	0
1	85838320	G	A	GATKstd	upstream_gene_variant	MODIFIER	ABHD17B	484170	transcript	XM_022421173.1	protein_coding	-1	c.-13424G>A		-1	-1	-1	-1	-1	-1	1056
1	85838320	G	A	GATKstd	intron_variant	MODIFIER	ABHD17B	484170	transcript	XM_541286.6	protein_coding	1	c.-3-13421G>A		-1	-1	-1	-1	-1	-1	0
1	85839792	G	GTA	PASS	splice_donor_variant&intron_variant	HIGH	ABHD17B	484170	transcript	XM_022421173.1	protein_coding	1	c.-4+1_-4+2insTA		-1	-1	-1	-1	-1	-1	0
1	85839792	G	GTA	PASS	intron_variant	MODIFIER	ABHD17B	484170	transcript	XM_541286.6	protein_coding	1	c.-3-11949_-3-11948insTA		-1	-1	-1	-1	-1	-1	0
1	85842687	A	G	GATKstd	upstream_gene_variant	MODIFIER	ABHD17B	484170	transcript	XM_005615858.2	protein_coding	-1	c.-9057A>G		-1	-1	-1	-1	-1	-1	4802
1	85842687	A	G	GATKstd	intron_variant	MODIFIER	ABHD17B	484170	transcript	XM_541286.6	protein_coding	1	c.-3-9054A>G		-1	-1	-1	-1	-1	-1	0
1	85842687	A	G	GATKstd	intron_variant	MODIFIER	ABHD17B	484170	transcript	XM_022421173.1	protein_coding	1	c.-4+2896A>G		-1	-1	-1	-1	-1	-1	0
1	85843162	G	A	GATKstd	upstream_gene_variant	MODIFIER	ABHD17B	484170	transcript	XM_005615858.2	protein_coding	-1	c.-8582G>A		-1	-1	-1	-1	-1	-1	4327
1	85843162	G	A	GATKstd	intron_variant	MODIFIER	ABHD17B	484170	transcript	XM_541286.6	protein_coding	1	c.-3-8579G>A		-1	-1	-1	-1	-1	-1	0
1	85843162	G	A	GATKstd	intron_variant	MODIFIER	ABHD17B	484170	transcript	XM_022421173.1	protein_coding	1	c.-4+3371G>A		-1	-1	-1	-1	-1	-1	0
1	85843452	CTT	C	PASS	upstream_gene_variant	MODIFIER	ABHD17B	484170	transcript	XM_005615858.2	protein_coding	-1	c.-8291_-8290delTT		-1	-1	-1	-1	-1	-1	4036
1	85843452	CTT	C	PASS	intron_variant	MODIFIER	ABHD17B	484170	transcript	XM_541286.6	protein_coding	1	c.-3-8288_-3-8287delTT		-1	-1	-1	-1	-1	-1	0
1	85843452	CTT	C	PASS	intron_variant	MODIFIER	ABHD17B	484170	transcript	XM_022421173.1	protein_coding	1	c.-4+3662_-4+3663delTT		-1	-1	-1	-1	-1	-1	0
1	85853247	C	A	GATKstd	intron_variant	MODIFIER	ABHD17B	484170	transcript	XM_005615858.2	protein_coding	2	c.467+1037C>A		-1	-1	-1	-1	-1	-1	0
1	85853247	C	A	GATKstd	intron_variant	MODIFIER	ABHD17B	484170	transcript	XM_541286.6	protein_coding	2	c.467+1037C>A		-1	-1	-1	-1	-1	-1	0
1	85853247	C	A	GATKstd	intron_variant	MODIFIER	ABHD17B	484170	transcript	XM_022421173.1	protein_coding	2	c.467+1037C>A		-1	-1	-1	-1	-1	-1	0
1	85855005	G	T	GATKstd	intron_variant	MODIFIER	ABHD17B	484170	transcript	XM_005615858.2	protein_coding	2	c.468-1679G>T		-1	-1	-1	-1	-1	-1	0
1	85855005	G	T	GATKstd	intron_variant	MODIFIER	ABHD17B	484170	transcript	XM_541286.6	protein_coding	2	c.468-1679G>T		-1	-1	-1	-1	-1	-1	0
1	85855005	G	T	GATKstd	intron_variant	MODIFIER	ABHD17B	484170	transcript	XM_022421173.1	protein_coding	2	c.468-1679G>T		-1	-1	-1	-1	-1	-1	0
1	85855079	C	A	GATKstd	intron_variant	MODIFIER	ABHD17B	484170	transcript	XM_005615858.2	protein_coding	2	c.468-1605C>A		-1	-1	-1	-1	-1	-1	0
1	85855079	C	A	GATKstd	intron_variant	MODIFIER	ABHD17B	484170	transcript	XM_541286.6	protein_coding	2	c.468-1605C>A		-1	-1	-1	-1	-1	-1	0
1	85855079	C	A	GATKstd	intron_variant	MODIFIER	ABHD17B	484170	transcript	XM_022421173.1	protein_coding	2	c.468-1605C>A		-1	-1	-1	-1	-1	-1	0
1	85855700	T	G	GATKstd	intron_variant	MODIFIER	ABHD17B	484170	transcript	XM_005615858.2	protein_coding	2	c.468-984T>G		-1	-1	-1	-1	-1	-1	0
1	85855700	T	G	GATKstd	intron_variant	MODIFIER	ABHD17B	484170	transcript	XM_541286.6	protein_coding	2	c.468-984T>G		-1	-1	-1	-1	-1	-1	0
1	85855700	T	G	GATKstd	intron_variant	MODIFIER	ABHD17B	484170	transcript	XM_022421173.1	protein_coding	2	c.468-984T>G		-1	-1	-1	-1	-1	-1	0
1	85856215	A	C	GATKstd	intron_variant	MODIFIER	ABHD17B	484170	transcript	XM_005615858.2	protein_coding	2	c.468-469A>C		-1	-1	-1	-1	-1	-1	0
1	85856215	A	C	GATKstd	intron_variant	MODIFIER	ABHD17B	484170	transcript	XM_541286.6	protein_coding	2	c.468-469A>C		-1	-1	-1	-1	-1	-1	0
1	85856215	A	C	GATKstd	intron_variant	MODIFIER	ABHD17B	484170	transcript	XM_022421173.1	protein_coding	2	c.468-469A>C		-1	-1	-1	-1	-1	-1	0
1	85856248	C	T	GATKstd	intron_variant	MODIFIER	ABHD17B	484170	transcript	XM_005615858.2	protein_coding	2	c.468-436C>T		-1	-1	-1	-1	-1	-1	0
1	85856248	C	T	GATKstd	intron_variant	MODIFIER	ABHD17B	484170	transcript	XM_541286.6	protein_coding	2	c.468-436C>T		-1	-1	-1	-1	-1	-1	0
1	85856248	C	T	GATKstd	intron_variant	MODIFIER	ABHD17B	484170	transcript	XM_022421173.1	protein_coding	2	c.468-436C>T		-1	-1	-1	-1	-1	-1	0
1	85858679	T	G	GATKstd	intron_variant	MODIFIER	ABHD17B	484170	transcript	XM_005615858.2	protein_coding	3	c.648-834T>G		-1	-1	-1	-1	-1	-1	0
1	85858679	T	G	GATKstd	intron_variant	MODIFIER	ABHD17B	484170	transcript	XM_541286.6	protein_coding	3	c.648-834T>G		-1	-1	-1	-1	-1	-1	0
1	85858679	T	G	GATKstd	intron_variant	MODIFIER	ABHD17B	484170	transcript	XM_022421173.1	protein_coding	3	c.648-834T>G		-1	-1	-1	-1	-1	-1	0
1	85865908	G	A	GATKstd	upstream_gene_variant	MODIFIER	LOC106559439	106559439	transcript	XR_002628469.1	pseudogene	-1	n.-842G>A		-1	-1	-1	-1	-1	-1	842
1	85865908	G	A	GATKstd	downstream_gene_variant	MODIFIER	ABHD17B	484170	transcript	XM_005615858.2	protein_coding	-1	c.*6176G>A		-1	-1	-1	-1	-1	-1	4857
1	85865908	G	A	GATKstd	downstream_gene_variant	MODIFIER	ABHD17B	484170	transcript	XM_541286.6	protein_coding	-1	c.*6176G>A		-1	-1	-1	-1	-1	-1	4857
1	85865908	G	A	GATKstd	downstream_gene_variant	MODIFIER	ABHD17B	484170	transcript	XM_022421173.1	protein_coding	-1	c.*6176G>A		-1	-1	-1	-1	-1	-1	4857
1	85865908	G	A	GATKstd	intergenic_region	MODIFIER	ABHD17B-LOC106559439	484170-106559439	intergenic_region	484170-106559439		-1	n.85865908G>A		-1	-1	-1	-1	-1	-1	0
1	85865959	C	G	GATKstd	upstream_gene_variant	MODIFIER	LOC106559439	106559439	transcript	XR_002628469.1	pseudogene	-1	n.-791C>G		-1	-1	-1	-1	-1	-1	791
1	85865959	C	G	GATKstd	downstream_gene_variant	MODIFIER	ABHD17B	484170	transcript	XM_005615858.2	protein_coding	-1	c.*6227C>G		-1	-1	-1	-1	-1	-1	4908
1	85865959	C	G	GATKstd	downstream_gene_variant	MODIFIER	ABHD17B	484170	transcript	XM_541286.6	protein_coding	-1	c.*6227C>G		-1	-1	-1	-1	-1	-1	4908
1	85865959	C	G	GATKstd	downstream_gene_variant	MODIFIER	ABHD17B	484170	transcript	XM_022421173.1	protein_coding	-1	c.*6227C>G		-1	-1	-1	-1	-1	-1	4908
1	85865959	C	G	GATKstd	intergenic_region	MODIFIER	ABHD17B-LOC106559439	484170-106559439	intergenic_region	484170-106559439		-1	n.85865959C>G		-1	-1	-1	-1	-1	-1	0
1	85866579	CTT	C	PASS	upstream_gene_variant	MODIFIER	LOC106559439	106559439	transcript	XR_002628469.1	pseudogene	-1	n.-170_-169delTT		-1	-1	-1	-1	-1	-1	170
1	85866579	CTT	C	PASS	intergenic_region	MODIFIER	ABHD17B-LOC106559439	484170-106559439	intergenic_region	484170-106559439		-1	n.85866580_85866581delTT		-1	-1	-1	-1	-1	-1	0
1	85866608	T	A	GATKstd	upstream_gene_variant	MODIFIER	LOC106559439	106559439	transcript	XR_002628469.1	pseudogene	-1	n.-142T>A		-1	-1	-1	-1	-1	-1	142
1	85866608	T	A	GATKstd	intergenic_region	MODIFIER	ABHD17B-LOC106559439	484170-106559439	intergenic_region	484170-106559439		-1	n.85866608T>A		-1	-1	-1	-1	-1	-1	0
1	85867123	A	G	GATKstd	non_coding_transcript_exon_variant	MODIFIER	LOC106559439	106559439	transcript	XR_002628469.1	pseudogene	1	n.374A>G		-1	-1	-1	-1	-1	-1	0
1	85867220	A	C	GATKstd	non_coding_transcript_exon_variant	MODIFIER	LOC106559439	106559439	transcript	XR_002628469.1	pseudogene	1	n.471A>C		-1	-1	-1	-1	-1	-1	0
1	85869653	G	A	GATKstd	intron_variant	MODIFIER	LOC106559439	106559439	transcript	XR_002628469.1	pseudogene	2	n.750+1726G>A		-1	-1	-1	-1	-1	-1	0
1	85870584	C	A	GATKstd	intron_variant	MODIFIER	LOC106559439	106559439	transcript	XR_002628469.1	pseudogene	2	n.750+2657C>A		-1	-1	-1	-1	-1	-1	0
1	85871989	G	T	GATKstd	intron_variant	MODIFIER	LOC106559439	106559439	transcript	XR_002628469.1	pseudogene	2	n.750+4062G>T		-1	-1	-1	-1	-1	-1	0
1	85872343	C	T	GATKstd	intron_variant	MODIFIER	LOC106559439	106559439	transcript	XR_002628469.1	pseudogene	2	n.750+4416C>T		-1	-1	-1	-1	-1	-1	0
1	85872781	G	A	PASS	intron_variant	MODIFIER	LOC106559439	106559439	transcript	XR_002628469.1	pseudogene	2	n.750+4854G>A		-1	-1	-1	-1	-1	-1	0
1	85873328	G	T	GATKstd	intron_variant	MODIFIER	LOC106559439	106559439	transcript	XR_002628469.1	pseudogene	2	n.750+5401G>T		-1	-1	-1	-1	-1	-1	0
1	85873329	C	T	GATKstd	intron_variant	MODIFIER	LOC106559439	106559439	transcript	XR_002628469.1	pseudogene	2	n.750+5402C>T		-1	-1	-1	-1	-1	-1	0
1	85873593	A	T	GATKstd	intron_variant	MODIFIER	LOC106559439	106559439	transcript	XR_002628469.1	pseudogene	2	n.750+5666A>T		-1	-1	-1	-1	-1	-1	0
1	85874967	A	T	GATKstd	intron_variant	MODIFIER	LOC106559439	106559439	transcript	XR_002628469.1	pseudogene	2	n.750+7040A>T		-1	-1	-1	-1	-1	-1	0
1	85875143	CTCTG	C	PASS	intron_variant	MODIFIER	LOC106559439	106559439	transcript	XR_002628469.1	pseudogene	2	n.750+7217_750+7220delTCTG		-1	-1	-1	-1	-1	-1	0
1	85876344	A	G	GATKstd	intron_variant	MODIFIER	LOC106559439	106559439	transcript	XR_002628469.1	pseudogene	2	n.750+8417A>G		-1	-1	-1	-1	-1	-1	0
1	85876474	C	T	GATKstd	intron_variant	MODIFIER	LOC106559439	106559439	transcript	XR_002628469.1	pseudogene	2	n.750+8547C>T		-1	-1	-1	-1	-1	-1	0
1	85886615	T	C	GATKstd	intron_variant	MODIFIER	LOC106559439	106559439	transcript	XR_002628469.1	pseudogene	2	n.751-6172T>C		-1	-1	-1	-1	-1	-1	0
1	85933982	GCCGTGATGGGC	G	PASS	downstream_gene_variant	MODIFIER	LOC106559439	106559439	transcript	XR_002628469.1	pseudogene	-1	n.*251_*261delCCGTGATGGGC		-1	-1	-1	-1	-1	-1	251
1	85933982	GCCGTGATGGGC	G	PASS	intergenic_region	MODIFIER	LOC106559439-TMEM2	106559439-484171	intergenic_region	106559439-484171		-1	n.85933983_85933993delCCGTGATGGGC		-1	-1	-1	-1	-1	-1	0
1	85944003	G	T	GATKstd	upstream_gene_variant	MODIFIER	TMEM2	484171	transcript	XM_005615860.3	protein_coding	-1	c.-17302G>T		-1	-1	-1	-1	-1	-1	1605
1	85944003	G	T	GATKstd	upstream_gene_variant	MODIFIER	TMEM2	484171	transcript	XM_541287.6	protein_coding	-1	c.-17302G>T		-1	-1	-1	-1	-1	-1	252
1	85944003	G	T	GATKstd	intergenic_region	MODIFIER	LOC106559439-TMEM2	106559439-484171	intergenic_region	106559439-484171		-1	n.85944003G>T		-1	-1	-1	-1	-1	-1	0
1	86312814	T	C	GATKstd	intergenic_region	MODIFIER	TMEM2-TRPM3	484171-476326	intergenic_region	484171-476326		-1	n.86312814T>C		-1	-1	-1	-1	-1	-1	0
1	86672481	C	T	PASS	intron_variant	MODIFIER	TRPM3	476326	transcript	XM_005615862.3	protein_coding	1	c.178-96335C>T		-1	-1	-1	-1	-1	-1	0
1	86672481	C	T	PASS	intron_variant	MODIFIER	TRPM3	476326	transcript	XM_005615864.3	protein_coding	1	c.178-96335C>T		-1	-1	-1	-1	-1	-1	0
1	86672481	C	T	PASS	intron_variant	MODIFIER	TRPM3	476326	transcript	XM_005615866.3	protein_coding	1	c.178-96335C>T		-1	-1	-1	-1	-1	-1	0
1	86672481	C	T	PASS	intron_variant	MODIFIER	TRPM3	476326	transcript	XM_005615868.3	protein_coding	1	c.178-96335C>T		-1	-1	-1	-1	-1	-1	0
1	86672481	C	T	PASS	intron_variant	MODIFIER	TRPM3	476326	transcript	XM_005615863.3	protein_coding	1	c.178-96335C>T		-1	-1	-1	-1	-1	-1	0
1	86672481	C	T	PASS	intron_variant	MODIFIER	TRPM3	476326	transcript	XM_005615865.3	protein_coding	1	c.178-96335C>T		-1	-1	-1	-1	-1	-1	0
1	86672481	C	T	PASS	intron_variant	MODIFIER	TRPM3	476326	transcript	XM_003432612.4	protein_coding	1	c.178-96335C>T		-1	-1	-1	-1	-1	-1	0
1	86672481	C	T	PASS	intron_variant	MODIFIER	TRPM3	476326	transcript	XM_005615867.3	protein_coding	1	c.178-96335C>T		-1	-1	-1	-1	-1	-1	0
1	86672481	C	T	PASS	intron_variant	MODIFIER	TRPM3	476326	transcript	XM_005615873.3	protein_coding	1	c.178-96335C>T		-1	-1	-1	-1	-1	-1	0
1	86672481	C	T	PASS	intron_variant	MODIFIER	TRPM3	476326	transcript	XM_022421229.1	protein_coding	1	c.178-96335C>T		-1	-1	-1	-1	-1	-1	0
1	86721322	C	T	PASS	intron_variant	MODIFIER	TRPM3	476326	transcript	XM_005615862.3	protein_coding	1	c.178-47494C>T		-1	-1	-1	-1	-1	-1	0
1	86721322	C	T	PASS	intron_variant	MODIFIER	TRPM3	476326	transcript	XM_005615864.3	protein_coding	1	c.178-47494C>T		-1	-1	-1	-1	-1	-1	0
1	86721322	C	T	PASS	intron_variant	MODIFIER	TRPM3	476326	transcript	XM_005615866.3	protein_coding	1	c.178-47494C>T		-1	-1	-1	-1	-1	-1	0
1	86721322	C	T	PASS	intron_variant	MODIFIER	TRPM3	476326	transcript	XM_005615868.3	protein_coding	1	c.178-47494C>T		-1	-1	-1	-1	-1	-1	0
1	86721322	C	T	PASS	intron_variant	MODIFIER	TRPM3	476326	transcript	XM_005615863.3	protein_coding	1	c.178-47494C>T		-1	-1	-1	-1	-1	-1	0
1	86721322	C	T	PASS	intron_variant	MODIFIER	TRPM3	476326	transcript	XM_005615865.3	protein_coding	1	c.178-47494C>T		-1	-1	-1	-1	-1	-1	0
1	86721322	C	T	PASS	intron_variant	MODIFIER	TRPM3	476326	transcript	XM_003432612.4	protein_coding	1	c.178-47494C>T		-1	-1	-1	-1	-1	-1	0
1	86721322	C	T	PASS	intron_variant	MODIFIER	TRPM3	476326	transcript	XM_005615867.3	protein_coding	1	c.178-47494C>T		-1	-1	-1	-1	-1	-1	0
1	86721322	C	T	PASS	intron_variant	MODIFIER	TRPM3	476326	transcript	XM_005615873.3	protein_coding	1	c.178-47494C>T		-1	-1	-1	-1	-1	-1	0
1	86721322	C	T	PASS	intron_variant	MODIFIER	TRPM3	476326	transcript	XM_022421229.1	protein_coding	1	c.178-47494C>T		-1	-1	-1	-1	-1	-1	0
1	86736921	G	A	PASS	intron_variant	MODIFIER	TRPM3	476326	transcript	XM_005615862.3	protein_coding	1	c.178-31895G>A		-1	-1	-1	-1	-1	-1	0
1	86736921	G	A	PASS	intron_variant	MODIFIER	LOC111096727	111096727	transcript	XR_002628512.1	pseudogene	3	n.3456+1653C>T		-1	-1	-1	-1	-1	-1	0
1	86736921	G	A	PASS	intron_variant	MODIFIER	TRPM3	476326	transcript	XM_005615864.3	protein_coding	1	c.178-31895G>A		-1	-1	-1	-1	-1	-1	0
1	86736921	G	A	PASS	intron_variant	MODIFIER	TRPM3	476326	transcript	XM_005615866.3	protein_coding	1	c.178-31895G>A		-1	-1	-1	-1	-1	-1	0
1	86736921	G	A	PASS	intron_variant	MODIFIER	TRPM3	476326	transcript	XM_005615868.3	protein_coding	1	c.178-31895G>A		-1	-1	-1	-1	-1	-1	0
1	86736921	G	A	PASS	intron_variant	MODIFIER	TRPM3	476326	transcript	XM_005615863.3	protein_coding	1	c.178-31895G>A		-1	-1	-1	-1	-1	-1	0
1	86736921	G	A	PASS	intron_variant	MODIFIER	TRPM3	476326	transcript	XM_005615865.3	protein_coding	1	c.178-31895G>A		-1	-1	-1	-1	-1	-1	0
1	86736921	G	A	PASS	intron_variant	MODIFIER	TRPM3	476326	transcript	XM_003432612.4	protein_coding	1	c.178-31895G>A		-1	-1	-1	-1	-1	-1	0
1	86736921	G	A	PASS	intron_variant	MODIFIER	TRPM3	476326	transcript	XM_005615867.3	protein_coding	1	c.178-31895G>A		-1	-1	-1	-1	-1	-1	0
1	86736921	G	A	PASS	intron_variant	MODIFIER	TRPM3	476326	transcript	XM_005615873.3	protein_coding	1	c.178-31895G>A		-1	-1	-1	-1	-1	-1	0
1	86736921	G	A	PASS	intron_variant	MODIFIER	TRPM3	476326	transcript	XM_022421229.1	protein_coding	1	c.178-31895G>A		-1	-1	-1	-1	-1	-1	0
1	86736921	G	A	PASS	intron_variant	MODIFIER	LOC111096727	111096727	transcript	XR_002628510.1	pseudogene	3	n.628+1653C>T		-1	-1	-1	-1	-1	-1	0
1	86804387	G	A	GATKstd	downstream_gene_variant	MODIFIER	LOC111096727	111096727	transcript	XR_002628514.1	pseudogene	-1	n.*712C>T		-1	-1	-1	-1	-1	-1	712
1	86804387	G	A	GATKstd	intron_variant	MODIFIER	TRPM3	476326	transcript	XM_005615862.3	protein_coding	6	c.973+3433G>A		-1	-1	-1	-1	-1	-1	0
1	86804387	G	A	GATKstd	intron_variant	MODIFIER	LOC111096727	111096727	transcript	XR_002628512.1	pseudogene	2	n.3372+55423C>T		-1	-1	-1	-1	-1	-1	0
1	86804387	G	A	GATKstd	intron_variant	MODIFIER	TRPM3	476326	transcript	XM_005615864.3	protein_coding	6	c.973+3433G>A		-1	-1	-1	-1	-1	-1	0
1	86804387	G	A	GATKstd	intron_variant	MODIFIER	TRPM3	476326	transcript	XM_005615866.3	protein_coding	6	c.973+3433G>A		-1	-1	-1	-1	-1	-1	0
1	86804387	G	A	GATKstd	intron_variant	MODIFIER	TRPM3	476326	transcript	XM_005615868.3	protein_coding	6	c.973+3433G>A		-1	-1	-1	-1	-1	-1	0
1	86804387	G	A	GATKstd	intron_variant	MODIFIER	TRPM3	476326	transcript	XM_005615863.3	protein_coding	6	c.973+3433G>A		-1	-1	-1	-1	-1	-1	0
1	86804387	G	A	GATKstd	intron_variant	MODIFIER	TRPM3	476326	transcript	XM_005615865.3	protein_coding	6	c.973+3433G>A		-1	-1	-1	-1	-1	-1	0
1	86804387	G	A	GATKstd	intron_variant	MODIFIER	TRPM3	476326	transcript	XM_003432612.4	protein_coding	6	c.973+3433G>A		-1	-1	-1	-1	-1	-1	0
1	86804387	G	A	GATKstd	intron_variant	MODIFIER	TRPM3	476326	transcript	XM_005615867.3	protein_coding	6	c.973+3433G>A		-1	-1	-1	-1	-1	-1	0
1	86804387	G	A	GATKstd	intron_variant	MODIFIER	TRPM3	476326	transcript	XM_005615873.3	protein_coding	6	c.973+3433G>A		-1	-1	-1	-1	-1	-1	0
1	86804387	G	A	GATKstd	intron_variant	MODIFIER	TRPM3	476326	transcript	XM_022421229.1	protein_coding	6	c.973+3433G>A		-1	-1	-1	-1	-1	-1	0
1	86804387	G	A	GATKstd	intron_variant	MODIFIER	LOC111096727	111096727	transcript	XR_002628510.1	pseudogene	2	n.544+55423C>T		-1	-1	-1	-1	-1	-1	0
1	86804387	G	A	GATKstd	intron_variant	MODIFIER	TRPM3	476326	transcript	XM_005615872.3	protein_coding	6	c.514+3433G>A		-1	-1	-1	-1	-1	-1	0
1	86815586	T	C	GATKstd	upstream_gene_variant	MODIFIER	MIR204	100886077	transcript	NR_049224.1	pseudogene	-1	n.-2908T>C		-1	-1	-1	-1	-1	-1	2908
1	86815586	T	C	GATKstd	upstream_gene_variant	MODIFIER	MIR204	100886077	transcript	TRANSCRIPT_100886077	pseudogene	-1	n.-2908T>C		-1	-1	-1	-1	-1	-1	2908
1	86815586	T	C	GATKstd	intron_variant	MODIFIER	TRPM3	476326	transcript	XM_005615862.3	protein_coding	6	c.974-2056T>C		-1	-1	-1	-1	-1	-1	0
1	86815586	T	C	GATKstd	intron_variant	MODIFIER	LOC111096727	111096727	transcript	XR_002628512.1	pseudogene	2	n.3372+44224A>G		-1	-1	-1	-1	-1	-1	0
1	86815586	T	C	GATKstd	intron_variant	MODIFIER	TRPM3	476326	transcript	XM_005615864.3	protein_coding	6	c.974-2056T>C		-1	-1	-1	-1	-1	-1	0
1	86815586	T	C	GATKstd	intron_variant	MODIFIER	TRPM3	476326	transcript	XM_005615866.3	protein_coding	6	c.973+14632T>C		-1	-1	-1	-1	-1	-1	0
1	86815586	T	C	GATKstd	intron_variant	MODIFIER	TRPM3	476326	transcript	XM_005615868.3	protein_coding	6	c.973+14632T>C		-1	-1	-1	-1	-1	-1	0
1	86815586	T	C	GATKstd	intron_variant	MODIFIER	TRPM3	476326	transcript	XM_005615863.3	protein_coding	6	c.974-2056T>C		-1	-1	-1	-1	-1	-1	0
1	86815586	T	C	GATKstd	intron_variant	MODIFIER	TRPM3	476326	transcript	XM_005615865.3	protein_coding	6	c.974-2056T>C		-1	-1	-1	-1	-1	-1	0
1	86815586	T	C	GATKstd	intron_variant	MODIFIER	TRPM3	476326	transcript	XM_003432612.4	protein_coding	6	c.973+14632T>C		-1	-1	-1	-1	-1	-1	0
1	86815586	T	C	GATKstd	intron_variant	MODIFIER	TRPM3	476326	transcript	XM_005615867.3	protein_coding	6	c.973+14632T>C		-1	-1	-1	-1	-1	-1	0
1	86815586	T	C	GATKstd	intron_variant	MODIFIER	TRPM3	476326	transcript	XM_005615873.3	protein_coding	6	c.974-2056T>C		-1	-1	-1	-1	-1	-1	0
1	86815586	T	C	GATKstd	intron_variant	MODIFIER	TRPM3	476326	transcript	XM_022421229.1	protein_coding	6	c.973+14632T>C		-1	-1	-1	-1	-1	-1	0
1	86815586	T	C	GATKstd	intron_variant	MODIFIER	LOC111096727	111096727	transcript	XR_002628510.1	pseudogene	2	n.544+44224A>G		-1	-1	-1	-1	-1	-1	0
1	86815586	T	C	GATKstd	intron_variant	MODIFIER	TRPM3	476326	transcript	XM_005615872.3	protein_coding	6	c.515-2056T>C		-1	-1	-1	-1	-1	-1	0
1	86815586	T	C	GATKstd	intron_variant	MODIFIER	LOC111096727	111096727	transcript	XR_002628514.1	pseudogene	2	n.541-9385A>G		-1	-1	-1	-1	-1	-1	0
1	86839129	G	A	PASS	downstream_gene_variant	MODIFIER	TRPM3	476326	transcript	XM_005615873.3	protein_coding	-1	c.*1079G>A		-1	-1	-1	-1	-1	-1	1079
1	86839129	G	A	PASS	intron_variant	MODIFIER	TRPM3	476326	transcript	XM_005615862.3	protein_coding	8	c.1223+1083G>A		-1	-1	-1	-1	-1	-1	0
1	86839129	G	A	PASS	intron_variant	MODIFIER	LOC111096727	111096727	transcript	XR_002628512.1	pseudogene	2	n.3372+20681C>T		-1	-1	-1	-1	-1	-1	0
1	86839129	G	A	PASS	intron_variant	MODIFIER	TRPM3	476326	transcript	XM_005615864.3	protein_coding	8	c.1223+1083G>A		-1	-1	-1	-1	-1	-1	0
1	86839129	G	A	PASS	intron_variant	MODIFIER	TRPM3	476326	transcript	XM_005615866.3	protein_coding	7	c.1148+1083G>A		-1	-1	-1	-1	-1	-1	0
1	86839129	G	A	PASS	intron_variant	MODIFIER	TRPM3	476326	transcript	XM_005615868.3	protein_coding	7	c.1148+1083G>A		-1	-1	-1	-1	-1	-1	0
1	86839129	G	A	PASS	intron_variant	MODIFIER	TRPM3	476326	transcript	XM_005615863.3	protein_coding	8	c.1223+1083G>A		-1	-1	-1	-1	-1	-1	0
1	86839129	G	A	PASS	intron_variant	MODIFIER	TRPM3	476326	transcript	XM_005615865.3	protein_coding	8	c.1223+1083G>A		-1	-1	-1	-1	-1	-1	0
1	86839129	G	A	PASS	intron_variant	MODIFIER	TRPM3	476326	transcript	XM_003432612.4	protein_coding	7	c.1148+1083G>A		-1	-1	-1	-1	-1	-1	0
1	86839129	G	A	PASS	intron_variant	MODIFIER	TRPM3	476326	transcript	XM_005615867.3	protein_coding	7	c.1148+1083G>A		-1	-1	-1	-1	-1	-1	0
1	86839129	G	A	PASS	intron_variant	MODIFIER	TRPM3	476326	transcript	XM_022421229.1	protein_coding	7	c.1148+1083G>A		-1	-1	-1	-1	-1	-1	0
1	86839129	G	A	PASS	intron_variant	MODIFIER	LOC111096727	111096727	transcript	XR_002628510.1	pseudogene	2	n.544+20681C>T		-1	-1	-1	-1	-1	-1	0
1	86839129	G	A	PASS	intron_variant	MODIFIER	TRPM3	476326	transcript	XM_005615872.3	protein_coding	8	c.764+1083G>A		-1	-1	-1	-1	-1	-1	0
1	86839129	G	A	PASS	intron_variant	MODIFIER	LOC111096727	111096727	transcript	XR_002628514.1	pseudogene	2	n.540+20681C>T		-1	-1	-1	-1	-1	-1	0
1	86847724	G	A	GATKstd	intron_variant	MODIFIER	TRPM3	476326	transcript	XM_005615862.3	protein_coding	8	c.1223+9678G>A		-1	-1	-1	-1	-1	-1	0
1	86847724	G	A	GATKstd	intron_variant	MODIFIER	LOC111096727	111096727	transcript	XR_002628512.1	pseudogene	2	n.3372+12086C>T		-1	-1	-1	-1	-1	-1	0
1	86847724	G	A	GATKstd	intron_variant	MODIFIER	TRPM3	476326	transcript	XM_005615864.3	protein_coding	8	c.1223+9678G>A		-1	-1	-1	-1	-1	-1	0
1	86847724	G	A	GATKstd	intron_variant	MODIFIER	TRPM3	476326	transcript	XM_005615866.3	protein_coding	7	c.1148+9678G>A		-1	-1	-1	-1	-1	-1	0
1	86847724	G	A	GATKstd	intron_variant	MODIFIER	TRPM3	476326	transcript	XM_005615868.3	protein_coding	7	c.1148+9678G>A		-1	-1	-1	-1	-1	-1	0
1	86847724	G	A	GATKstd	intron_variant	MODIFIER	TRPM3	476326	transcript	XM_005615863.3	protein_coding	8	c.1223+9678G>A		-1	-1	-1	-1	-1	-1	0
1	86847724	G	A	GATKstd	intron_variant	MODIFIER	TRPM3	476326	transcript	XM_005615865.3	protein_coding	8	c.1223+9678G>A		-1	-1	-1	-1	-1	-1	0
1	86847724	G	A	GATKstd	intron_variant	MODIFIER	TRPM3	476326	transcript	XM_003432612.4	protein_coding	7	c.1148+9678G>A		-1	-1	-1	-1	-1	-1	0
1	86847724	G	A	GATKstd	intron_variant	MODIFIER	TRPM3	476326	transcript	XM_005615867.3	protein_coding	7	c.1148+9678G>A		-1	-1	-1	-1	-1	-1	0
1	86847724	G	A	GATKstd	intron_variant	MODIFIER	TRPM3	476326	transcript	XM_022421229.1	protein_coding	7	c.1148+9678G>A		-1	-1	-1	-1	-1	-1	0
1	86847724	G	A	GATKstd	intron_variant	MODIFIER	LOC111096727	111096727	transcript	XR_002628510.1	pseudogene	2	n.544+12086C>T		-1	-1	-1	-1	-1	-1	0
1	86847724	G	A	GATKstd	intron_variant	MODIFIER	TRPM3	476326	transcript	XM_005615872.3	protein_coding	8	c.764+9678G>A		-1	-1	-1	-1	-1	-1	0
1	86847724	G	A	GATKstd	intron_variant	MODIFIER	LOC111096727	111096727	transcript	XR_002628514.1	pseudogene	2	n.540+12086C>T		-1	-1	-1	-1	-1	-1	0
1	86874708	C	T	PASS	intron_variant	MODIFIER	TRPM3	476326	transcript	XM_005615862.3	protein_coding	9	c.1347+17047C>T		-1	-1	-1	-1	-1	-1	0
1	86874708	C	T	PASS	intron_variant	MODIFIER	TRPM3	476326	transcript	XM_005615864.3	protein_coding	9	c.1347+17047C>T		-1	-1	-1	-1	-1	-1	0
1	86874708	C	T	PASS	intron_variant	MODIFIER	TRPM3	476326	transcript	XM_005615866.3	protein_coding	8	c.1272+17047C>T		-1	-1	-1	-1	-1	-1	0
1	86874708	C	T	PASS	intron_variant	MODIFIER	TRPM3	476326	transcript	XM_005615868.3	protein_coding	8	c.1272+17047C>T		-1	-1	-1	-1	-1	-1	0
1	86874708	C	T	PASS	intron_variant	MODIFIER	TRPM3	476326	transcript	XM_005615863.3	protein_coding	9	c.1347+17047C>T		-1	-1	-1	-1	-1	-1	0
1	86874708	C	T	PASS	intron_variant	MODIFIER	TRPM3	476326	transcript	XM_005615865.3	protein_coding	9	c.1347+17047C>T		-1	-1	-1	-1	-1	-1	0
1	86874708	C	T	PASS	intron_variant	MODIFIER	TRPM3	476326	transcript	XM_003432612.4	protein_coding	8	c.1272+17047C>T		-1	-1	-1	-1	-1	-1	0
1	86874708	C	T	PASS	intron_variant	MODIFIER	TRPM3	476326	transcript	XM_005615867.3	protein_coding	8	c.1272+17047C>T		-1	-1	-1	-1	-1	-1	0
1	86874708	C	T	PASS	intron_variant	MODIFIER	TRPM3	476326	transcript	XM_022421229.1	protein_coding	8	c.1272+17047C>T		-1	-1	-1	-1	-1	-1	0
1	86874708	C	T	PASS	intron_variant	MODIFIER	TRPM3	476326	transcript	XM_005615872.3	protein_coding	9	c.888+17047C>T		-1	-1	-1	-1	-1	-1	0
1	86887895	C	T	GATKstd	intron_variant	MODIFIER	TRPM3	476326	transcript	XM_005615862.3	protein_coding	9	c.1348-6034C>T		-1	-1	-1	-1	-1	-1	0
1	86887895	C	T	GATKstd	intron_variant	MODIFIER	TRPM3	476326	transcript	XM_005615864.3	protein_coding	9	c.1348-6034C>T		-1	-1	-1	-1	-1	-1	0
1	86887895	C	T	GATKstd	intron_variant	MODIFIER	TRPM3	476326	transcript	XM_005615866.3	protein_coding	8	c.1273-6034C>T		-1	-1	-1	-1	-1	-1	0
1	86887895	C	T	GATKstd	intron_variant	MODIFIER	TRPM3	476326	transcript	XM_005615868.3	protein_coding	8	c.1273-6034C>T		-1	-1	-1	-1	-1	-1	0
1	86887895	C	T	GATKstd	intron_variant	MODIFIER	TRPM3	476326	transcript	XM_005615863.3	protein_coding	9	c.1348-6034C>T		-1	-1	-1	-1	-1	-1	0
1	86887895	C	T	GATKstd	intron_variant	MODIFIER	TRPM3	476326	transcript	XM_005615865.3	protein_coding	9	c.1348-6034C>T		-1	-1	-1	-1	-1	-1	0
1	86887895	C	T	GATKstd	intron_variant	MODIFIER	TRPM3	476326	transcript	XM_003432612.4	protein_coding	8	c.1273-6034C>T		-1	-1	-1	-1	-1	-1	0
1	86887895	C	T	GATKstd	intron_variant	MODIFIER	TRPM3	476326	transcript	XM_005615867.3	protein_coding	8	c.1273-6034C>T		-1	-1	-1	-1	-1	-1	0
1	86887895	C	T	GATKstd	intron_variant	MODIFIER	TRPM3	476326	transcript	XM_022421229.1	protein_coding	8	c.1273-6034C>T		-1	-1	-1	-1	-1	-1	0
1	86887895	C	T	GATKstd	intron_variant	MODIFIER	TRPM3	476326	transcript	XM_005615872.3	protein_coding	9	c.889-6034C>T		-1	-1	-1	-1	-1	-1	0
1	86909494	G	T	GATKstd	intron_variant	MODIFIER	TRPM3	476326	transcript	XM_005615862.3	protein_coding	10	c.1421-8686G>T		-1	-1	-1	-1	-1	-1	0
1	86909494	G	T	GATKstd	intron_variant	MODIFIER	TRPM3	476326	transcript	XM_005615864.3	protein_coding	10	c.1421-8686G>T		-1	-1	-1	-1	-1	-1	0
1	86909494	G	T	GATKstd	intron_variant	MODIFIER	TRPM3	476326	transcript	XM_005615866.3	protein_coding	9	c.1346-8686G>T		-1	-1	-1	-1	-1	-1	0
1	86909494	G	T	GATKstd	intron_variant	MODIFIER	TRPM3	476326	transcript	XM_005615868.3	protein_coding	9	c.1346-8686G>T		-1	-1	-1	-1	-1	-1	0
1	86909494	G	T	GATKstd	intron_variant	MODIFIER	TRPM3	476326	transcript	XM_005615863.3	protein_coding	10	c.1421-8686G>T		-1	-1	-1	-1	-1	-1	0
1	86909494	G	T	GATKstd	intron_variant	MODIFIER	TRPM3	476326	transcript	XM_005615865.3	protein_coding	10	c.1421-8686G>T		-1	-1	-1	-1	-1	-1	0
1	86909494	G	T	GATKstd	intron_variant	MODIFIER	TRPM3	476326	transcript	XM_003432612.4	protein_coding	9	c.1346-8686G>T		-1	-1	-1	-1	-1	-1	0
1	86909494	G	T	GATKstd	intron_variant	MODIFIER	TRPM3	476326	transcript	XM_005615867.3	protein_coding	9	c.1346-8686G>T		-1	-1	-1	-1	-1	-1	0
1	86909494	G	T	GATKstd	intron_variant	MODIFIER	TRPM3	476326	transcript	XM_022421229.1	protein_coding	9	c.1346-8686G>T		-1	-1	-1	-1	-1	-1	0
1	86909494	G	T	GATKstd	intron_variant	MODIFIER	TRPM3	476326	transcript	XM_005615872.3	protein_coding	10	c.962-8686G>T		-1	-1	-1	-1	-1	-1	0
1	86957687	G	A	GATKstd	intron_variant	MODIFIER	TRPM3	476326	transcript	XM_005615862.3	protein_coding	22	c.3123+10G>A		-1	-1	-1	-1	-1	-1	0
1	86957687	G	A	GATKstd	intron_variant	MODIFIER	TRPM3	476326	transcript	XM_005615864.3	protein_coding	21	c.3087+10G>A		-1	-1	-1	-1	-1	-1	0
1	86957687	G	A	GATKstd	intron_variant	MODIFIER	TRPM3	476326	transcript	XM_005615866.3	protein_coding	21	c.3048+10G>A		-1	-1	-1	-1	-1	-1	0
1	86957687	G	A	GATKstd	intron_variant	MODIFIER	TRPM3	476326	transcript	XM_005615868.3	protein_coding	20	c.3012+10G>A		-1	-1	-1	-1	-1	-1	0
1	86957687	G	A	GATKstd	intron_variant	MODIFIER	TRPM3	476326	transcript	XM_005615863.3	protein_coding	22	c.3123+10G>A		-1	-1	-1	-1	-1	-1	0
1	86957687	G	A	GATKstd	intron_variant	MODIFIER	TRPM3	476326	transcript	XM_005615865.3	protein_coding	21	c.3087+10G>A		-1	-1	-1	-1	-1	-1	0
1	86957687	G	A	GATKstd	intron_variant	MODIFIER	TRPM3	476326	transcript	XM_003432612.4	protein_coding	20	c.3012+10G>A		-1	-1	-1	-1	-1	-1	0
1	86957687	G	A	GATKstd	intron_variant	MODIFIER	TRPM3	476326	transcript	XM_005615867.3	protein_coding	21	c.3048+10G>A		-1	-1	-1	-1	-1	-1	0
1	86957687	G	A	GATKstd	intron_variant	MODIFIER	TRPM3	476326	transcript	XM_022421229.1	protein_coding	21	c.3048+10G>A		-1	-1	-1	-1	-1	-1	0
1	86957687	G	A	GATKstd	intron_variant	MODIFIER	TRPM3	476326	transcript	XM_005615872.3	protein_coding	22	c.2664+10G>A		-1	-1	-1	-1	-1	-1	0
1	86972571	G	C	GATKstd	intron_variant	MODIFIER	TRPM3	476326	transcript	XM_005615862.3	protein_coding	23	c.3334+8768G>C		-1	-1	-1	-1	-1	-1	0
1	86972571	G	C	GATKstd	intron_variant	MODIFIER	TRPM3	476326	transcript	XM_005615864.3	protein_coding	22	c.3298+8768G>C		-1	-1	-1	-1	-1	-1	0
1	86972571	G	C	GATKstd	intron_variant	MODIFIER	TRPM3	476326	transcript	XM_005615866.3	protein_coding	22	c.3259+8768G>C		-1	-1	-1	-1	-1	-1	0
1	86972571	G	C	GATKstd	intron_variant	MODIFIER	TRPM3	476326	transcript	XM_005615868.3	protein_coding	21	c.3223+8768G>C		-1	-1	-1	-1	-1	-1	0
1	86972571	G	C	GATKstd	intron_variant	MODIFIER	TRPM3	476326	transcript	XM_005615863.3	protein_coding	23	c.3298+8804G>C		-1	-1	-1	-1	-1	-1	0
1	86972571	G	C	GATKstd	intron_variant	MODIFIER	TRPM3	476326	transcript	XM_005615865.3	protein_coding	22	c.3262+8804G>C		-1	-1	-1	-1	-1	-1	0
1	86972571	G	C	GATKstd	intron_variant	MODIFIER	TRPM3	476326	transcript	XM_003432612.4	protein_coding	21	c.3187+8804G>C		-1	-1	-1	-1	-1	-1	0
1	86972571	G	C	GATKstd	intron_variant	MODIFIER	TRPM3	476326	transcript	XM_005615867.3	protein_coding	22	c.3223+8804G>C		-1	-1	-1	-1	-1	-1	0
1	86972571	G	C	GATKstd	intron_variant	MODIFIER	TRPM3	476326	transcript	XM_022421229.1	protein_coding	22	c.3223+8804G>C		-1	-1	-1	-1	-1	-1	0
1	86972571	G	C	GATKstd	intron_variant	MODIFIER	TRPM3	476326	transcript	XM_005615872.3	protein_coding	23	c.2875+8768G>C		-1	-1	-1	-1	-1	-1	0
1	87003568	C	T	GATKstd	downstream_gene_variant	MODIFIER	LOC111096729	111096729	transcript	XR_002628515.1	pseudogene	-1	n.*4894G>A		-1	-1	-1	-1	-1	-1	4894
1	87003568	C	T	GATKstd	intron_variant	MODIFIER	TRPM3	476326	transcript	XM_005615862.3	protein_coding	23	c.3335-1646C>T		-1	-1	-1	-1	-1	-1	0
1	87003568	C	T	GATKstd	intron_variant	MODIFIER	TRPM3	476326	transcript	XM_005615864.3	protein_coding	22	c.3299-1646C>T		-1	-1	-1	-1	-1	-1	0
1	87003568	C	T	GATKstd	intron_variant	MODIFIER	TRPM3	476326	transcript	XM_005615866.3	protein_coding	22	c.3260-1646C>T		-1	-1	-1	-1	-1	-1	0
1	87003568	C	T	GATKstd	intron_variant	MODIFIER	TRPM3	476326	transcript	XM_005615868.3	protein_coding	21	c.3224-1646C>T		-1	-1	-1	-1	-1	-1	0
1	87003568	C	T	GATKstd	intron_variant	MODIFIER	TRPM3	476326	transcript	XM_005615863.3	protein_coding	23	c.3299-1646C>T		-1	-1	-1	-1	-1	-1	0
1	87003568	C	T	GATKstd	intron_variant	MODIFIER	TRPM3	476326	transcript	XM_005615865.3	protein_coding	22	c.3263-1646C>T		-1	-1	-1	-1	-1	-1	0
1	87003568	C	T	GATKstd	intron_variant	MODIFIER	TRPM3	476326	transcript	XM_003432612.4	protein_coding	21	c.3188-1646C>T		-1	-1	-1	-1	-1	-1	0
1	87003568	C	T	GATKstd	intron_variant	MODIFIER	TRPM3	476326	transcript	XM_005615867.3	protein_coding	22	c.3224-1646C>T		-1	-1	-1	-1	-1	-1	0
1	87003568	C	T	GATKstd	intron_variant	MODIFIER	TRPM3	476326	transcript	XM_022421229.1	protein_coding	22	c.3224-1646C>T		-1	-1	-1	-1	-1	-1	0
1	87003568	C	T	GATKstd	intron_variant	MODIFIER	TRPM3	476326	transcript	XM_005615872.3	protein_coding	23	c.2876-1646C>T		-1	-1	-1	-1	-1	-1	0
1	87006727	A	G	GATKstd	downstream_gene_variant	MODIFIER	LOC111096729	111096729	transcript	XR_002628515.1	pseudogene	-1	n.*1735T>C		-1	-1	-1	-1	-1	-1	1735
1	87006727	A	G	GATKstd	intron_variant	MODIFIER	TRPM3	476326	transcript	XM_005615862.3	protein_coding	25	c.3686-891A>G		-1	-1	-1	-1	-1	-1	0
1	87006727	A	G	GATKstd	intron_variant	MODIFIER	TRPM3	476326	transcript	XM_005615864.3	protein_coding	24	c.3650-891A>G		-1	-1	-1	-1	-1	-1	0
1	87006727	A	G	GATKstd	intron_variant	MODIFIER	TRPM3	476326	transcript	XM_005615866.3	protein_coding	24	c.3611-891A>G		-1	-1	-1	-1	-1	-1	0
1	87006727	A	G	GATKstd	intron_variant	MODIFIER	TRPM3	476326	transcript	XM_005615868.3	protein_coding	23	c.3575-891A>G		-1	-1	-1	-1	-1	-1	0
1	87006727	A	G	GATKstd	intron_variant	MODIFIER	TRPM3	476326	transcript	XM_005615863.3	protein_coding	25	c.3650-891A>G		-1	-1	-1	-1	-1	-1	0
1	87006727	A	G	GATKstd	intron_variant	MODIFIER	TRPM3	476326	transcript	XM_005615865.3	protein_coding	24	c.3614-891A>G		-1	-1	-1	-1	-1	-1	0
1	87006727	A	G	GATKstd	intron_variant	MODIFIER	TRPM3	476326	transcript	XM_003432612.4	protein_coding	23	c.3539-891A>G		-1	-1	-1	-1	-1	-1	0
1	87006727	A	G	GATKstd	intron_variant	MODIFIER	TRPM3	476326	transcript	XM_005615867.3	protein_coding	24	c.3575-891A>G		-1	-1	-1	-1	-1	-1	0
1	87006727	A	G	GATKstd	intron_variant	MODIFIER	TRPM3	476326	transcript	XM_022421229.1	protein_coding	24	c.3575-891A>G		-1	-1	-1	-1	-1	-1	0
1	87006727	A	G	GATKstd	intron_variant	MODIFIER	TRPM3	476326	transcript	XM_005615872.3	protein_coding	25	c.3227-891A>G		-1	-1	-1	-1	-1	-1	0
1	87129465	G	A	PASS	intron_variant	MODIFIER	KLF9	484172	transcript	XM_022421260.1	protein_coding	1	c.505+19511G>A		-1	-1	-1	-1	-1	-1	0
1	87206299	G	A	GATKstd	intron_variant	MODIFIER	SMC5	476327	transcript	XM_533529.6	protein_coding	17	c.2410-4136C>T		-1	-1	-1	-1	-1	-1	0
1	87206299	G	A	GATKstd	intron_variant	MODIFIER	SMC5	476327	transcript	XM_005615875.2	protein_coding	17	c.2170-4136C>T		-1	-1	-1	-1	-1	-1	0
1	87206299	G	A	GATKstd	intron_variant	MODIFIER	SMC5	476327	transcript	XM_005615874.3	protein_coding	17	c.2410-4136C>T		-1	-1	-1	-1	-1	-1	0
1	87206299	G	A	GATKstd	intron_variant	MODIFIER	SMC5	476327	transcript	XM_022421276.1	protein_coding	17	c.2410-4136C>T		-1	-1	-1	-1	-1	-1	0
1	87216327	T	TAATGATTTGAAAAAAAAAAAAAAAAAAAAAAAAAAAAAAAAAAAAAAAAAAAAAAAAAAAAAAAAAAAA	PASS	downstream_gene_variant	MODIFIER	LOC111098535	111098535	transcript	111098535	pseudogene	-1	n.*2572_*2573insTTTTTTTTTTTTTTTTTTTTTTTTTTTTTTTTTTTTTTTTTTTTTTTTTTTTTTTTTTTTCAAATCATT		-1	-1	-1	-1	-1	-1	2572
1	87216327	T	TAATGATTTGAAAAAAAAAAAAAAAAAAAAAAAAAAAAAAAAAAAAAAAAAAAAAAAAAAAAAAAAAAAA	PASS	intron_variant	MODIFIER	SMC5	476327	transcript	XM_533529.6	protein_coding	15	c.2163-1974_2163-1973insTTTTTTTTTTTTTTTTTTTTTTTTTTTTTTTTTTTTTTTTTTTTTTTTTTTTTTTTTTTTCAAATCATT		-1	-1	-1	-1	-1	-1	0
1	87216327	T	TAATGATTTGAAAAAAAAAAAAAAAAAAAAAAAAAAAAAAAAAAAAAAAAAAAAAAAAAAAAAAAAAAAA	PASS	intron_variant	MODIFIER	SMC5	476327	transcript	XM_005615875.2	protein_coding	15	c.1923-1974_1923-1973insTTTTTTTTTTTTTTTTTTTTTTTTTTTTTTTTTTTTTTTTTTTTTTTTTTTTTTTTTTTTCAAATCATT		-1	-1	-1	-1	-1	-1	0
1	87216327	T	TAATGATTTGAAAAAAAAAAAAAAAAAAAAAAAAAAAAAAAAAAAAAAAAAAAAAAAAAAAAAAAAAAAA	PASS	intron_variant	MODIFIER	SMC5	476327	transcript	XM_005615874.3	protein_coding	15	c.2163-1974_2163-1973insTTTTTTTTTTTTTTTTTTTTTTTTTTTTTTTTTTTTTTTTTTTTTTTTTTTTTTTTTTTTCAAATCATT		-1	-1	-1	-1	-1	-1	0
1	87216327	T	TAATGATTTGAAAAAAAAAAAAAAAAAAAAAAAAAAAAAAAAAAAAAAAAAAAAAAAAAAAAAAAAAAAA	PASS	intron_variant	MODIFIER	SMC5	476327	transcript	XM_022421276.1	protein_coding	15	c.2163-1974_2163-1973insTTTTTTTTTTTTTTTTTTTTTTTTTTTTTTTTTTTTTTTTTTTTTTTTTTTTTTTTTTTTCAAATCATT		-1	-1	-1	-1	-1	-1	0
1	87279514	C	T	GATKstd	intron_variant	MODIFIER	SMC5	476327	transcript	XM_533529.6	protein_coding	2	c.339+1082G>A		-1	-1	-1	-1	-1	-1	0
1	87279514	C	T	GATKstd	intron_variant	MODIFIER	SMC5	476327	transcript	XM_005615875.2	protein_coding	2	c.99+1082G>A		-1	-1	-1	-1	-1	-1	0
1	87279514	C	T	GATKstd	intron_variant	MODIFIER	SMC5	476327	transcript	XM_005615874.3	protein_coding	2	c.339+1082G>A		-1	-1	-1	-1	-1	-1	0
1	87279514	C	T	GATKstd	intron_variant	MODIFIER	SMC5	476327	transcript	XM_022421276.1	protein_coding	2	c.339+1082G>A		-1	-1	-1	-1	-1	-1	0
1	87282806	C	T	GATKstd	intron_variant	MODIFIER	SMC5	476327	transcript	XM_533529.6	protein_coding	1	c.198-2069G>A		-1	-1	-1	-1	-1	-1	0
1	87282806	C	T	GATKstd	intron_variant	MODIFIER	SMC5	476327	transcript	XM_005615875.2	protein_coding	1	c.-44+1876G>A		-1	-1	-1	-1	-1	-1	0
1	87282806	C	T	GATKstd	intron_variant	MODIFIER	SMC5	476327	transcript	XM_005615874.3	protein_coding	1	c.198-2069G>A		-1	-1	-1	-1	-1	-1	0
1	87282806	C	T	GATKstd	intron_variant	MODIFIER	SMC5	476327	transcript	XM_022421276.1	protein_coding	1	c.198-2069G>A		-1	-1	-1	-1	-1	-1	0
1	87305089	C	G	GATKstd	intron_variant	MODIFIER	MAMDC2	608871	transcript	XM_846007.4	protein_coding	12	c.1912-577G>C		-1	-1	-1	-1	-1	-1	0
1	87305089	C	G	GATKstd	intron_variant	MODIFIER	MAMDC2	608871	transcript	XM_022421287.1	protein_coding	11	c.1648-577G>C		-1	-1	-1	-1	-1	-1	0
1	87478700	C	T	GATKstd	intergenic_region	MODIFIER	MAMDC2-LOC100856248	608871-100856248	intergenic_region	608871-100856248		-1	n.87478700C>T		-1	-1	-1	-1	-1	-1	0
1	87575650	G	A	GATKstd	intron_variant	MODIFIER	C1H9orf135	608891	transcript	XM_846037.5	protein_coding	5	c.523-4934C>T		-1	-1	-1	-1	-1	-1	0
1	87575650	G	A	GATKstd	intron_variant	MODIFIER	C1H9orf135	608891	transcript	XM_014117632.2	protein_coding	5	c.427-4934C>T		-1	-1	-1	-1	-1	-1	0
1	87575650	G	A	GATKstd	intron_variant	MODIFIER	C1H9orf135	608891	transcript	XM_022421355.1	protein_coding	7	c.220-4934C>T		-1	-1	-1	-1	-1	-1	0
1	87575650	G	A	GATKstd	intron_variant	MODIFIER	C1H9orf135	608891	transcript	XM_022421350.1	protein_coding	5	c.220-4934C>T		-1	-1	-1	-1	-1	-1	0
1	87575650	G	A	GATKstd	intron_variant	MODIFIER	C1H9orf135	608891	transcript	XM_022421374.1	protein_coding	6	c.220-4934C>T		-1	-1	-1	-1	-1	-1	0
1	87575650	G	A	GATKstd	intron_variant	MODIFIER	C1H9orf135	608891	transcript	XM_014117649.2	protein_coding	6	c.220-4934C>T		-1	-1	-1	-1	-1	-1	0
1	87586789	A	G	PASS	intron_variant	MODIFIER	C1H9orf135	608891	transcript	XM_846037.5	protein_coding	5	c.522+10662T>C		-1	-1	-1	-1	-1	-1	0
1	87586789	A	G	PASS	intron_variant	MODIFIER	C1H9orf135	608891	transcript	XM_014117632.2	protein_coding	5	c.426+10662T>C		-1	-1	-1	-1	-1	-1	0
1	87586789	A	G	PASS	intron_variant	MODIFIER	C1H9orf135	608891	transcript	XM_022421355.1	protein_coding	7	c.219+10662T>C		-1	-1	-1	-1	-1	-1	0
1	87586789	A	G	PASS	intron_variant	MODIFIER	C1H9orf135	608891	transcript	XM_022421350.1	protein_coding	5	c.219+10662T>C		-1	-1	-1	-1	-1	-1	0
1	87586789	A	G	PASS	intron_variant	MODIFIER	C1H9orf135	608891	transcript	XM_022421374.1	protein_coding	6	c.219+10662T>C		-1	-1	-1	-1	-1	-1	0
1	87586789	A	G	PASS	intron_variant	MODIFIER	C1H9orf135	608891	transcript	XM_014117649.2	protein_coding	6	c.219+10662T>C		-1	-1	-1	-1	-1	-1	0
1	87683793	G	A	GATKstd	intron_variant	MODIFIER	PTAR1	484173	transcript	XM_022421302.1	protein_coding	5	c.-205-2183G>A		-1	-1	-1	-1	-1	-1	0
1	87683793	G	A	GATKstd	intron_variant	MODIFIER	C1H9orf135	608891	transcript	XM_022421374.1	protein_coding	2	c.-137+18378C>T		-1	-1	-1	-1	-1	-1	0
1	87683793	G	A	GATKstd	intron_variant	MODIFIER	C1H9orf135	608891	transcript	XM_014117649.2	protein_coding	2	c.-137+18378C>T		-1	-1	-1	-1	-1	-1	0
1	87683793	G	A	GATKstd	intron_variant	MODIFIER	PTAR1	484173	transcript	XM_022421320.1	protein_coding	5	c.-205-2183G>A		-1	-1	-1	-1	-1	-1	0
1	87683793	G	A	GATKstd	intron_variant	MODIFIER	PTAR1	484173	transcript	XM_022421328.1	protein_coding	2	c.-205-2183G>A		-1	-1	-1	-1	-1	-1	0
1	87683793	G	A	GATKstd	intron_variant	MODIFIER	PTAR1	484173	transcript	XM_022421307.1	protein_coding	3	c.-205-2183G>A		-1	-1	-1	-1	-1	-1	0
1	87683793	G	A	GATKstd	intron_variant	MODIFIER	PTAR1	484173	transcript	XM_022421312.1	protein_coding	2	c.-205-2183G>A		-1	-1	-1	-1	-1	-1	0
1	87683793	G	A	GATKstd	intron_variant	MODIFIER	PTAR1	484173	transcript	XM_022421323.1	protein_coding	2	c.-205-2183G>A		-1	-1	-1	-1	-1	-1	0
1	87721764	C	T	GATKstd	intron_variant	MODIFIER	PTAR1	484173	transcript	XM_022421302.1	protein_coding	8	c.319+4016C>T		-1	-1	-1	-1	-1	-1	0
1	87721764	C	T	GATKstd	intron_variant	MODIFIER	PTAR1	484173	transcript	XM_022421320.1	protein_coding	8	c.319+4016C>T		-1	-1	-1	-1	-1	-1	0
1	87721764	C	T	GATKstd	intron_variant	MODIFIER	PTAR1	484173	transcript	XM_022421328.1	protein_coding	5	c.319+4016C>T		-1	-1	-1	-1	-1	-1	0
1	87721764	C	T	GATKstd	intron_variant	MODIFIER	PTAR1	484173	transcript	XM_022421307.1	protein_coding	6	c.319+4016C>T		-1	-1	-1	-1	-1	-1	0
1	87721764	C	T	GATKstd	intron_variant	MODIFIER	PTAR1	484173	transcript	XM_022421312.1	protein_coding	5	c.319+4016C>T		-1	-1	-1	-1	-1	-1	0
1	87721764	C	T	GATKstd	intron_variant	MODIFIER	PTAR1	484173	transcript	XM_022421323.1	protein_coding	5	c.319+4016C>T		-1	-1	-1	-1	-1	-1	0
1	87721764	C	T	GATKstd	intron_variant	MODIFIER	PTAR1	484173	transcript	XM_005615878.3	protein_coding	2	c.256+4016C>T		-1	-1	-1	-1	-1	-1	0
1	87750319	G	A	GATKstd	intron_variant	MODIFIER	PTAR1	484173	transcript	XM_022421302.1	protein_coding	12	c.1011-384G>A		-1	-1	-1	-1	-1	-1	0
1	87750319	G	A	GATKstd	intron_variant	MODIFIER	PTAR1	484173	transcript	XM_022421320.1	protein_coding	12	c.1011-384G>A		-1	-1	-1	-1	-1	-1	0
1	87750319	G	A	GATKstd	intron_variant	MODIFIER	PTAR1	484173	transcript	XM_022421328.1	protein_coding	9	c.1011-384G>A		-1	-1	-1	-1	-1	-1	0
1	87750319	G	A	GATKstd	intron_variant	MODIFIER	PTAR1	484173	transcript	XM_022421307.1	protein_coding	10	c.1011-384G>A		-1	-1	-1	-1	-1	-1	0
1	87750319	G	A	GATKstd	intron_variant	MODIFIER	PTAR1	484173	transcript	XM_022421312.1	protein_coding	9	c.1011-384G>A		-1	-1	-1	-1	-1	-1	0
1	87750319	G	A	GATKstd	intron_variant	MODIFIER	PTAR1	484173	transcript	XM_022421323.1	protein_coding	9	c.1011-384G>A		-1	-1	-1	-1	-1	-1	0
1	87750319	G	A	GATKstd	intron_variant	MODIFIER	PTAR1	484173	transcript	XM_005615878.3	protein_coding	6	c.948-384G>A		-1	-1	-1	-1	-1	-1	0
1	87796293	A	AAC	PASS	intron_variant	MODIFIER	APBA1	100686233	transcript	XM_022421384.1	protein_coding	1	c.-72+9117_-72+9118insAC		-1	-1	-1	-1	-1	-1	0
1	87796293	A	AAC	PASS	intron_variant	MODIFIER	APBA1	100686233	transcript	XM_022421396.1	protein_coding	1	c.-72+9117_-72+9118insAC		-1	-1	-1	-1	-1	-1	0
1	87796293	A	AAC	PASS	intron_variant	MODIFIER	APBA1	100686233	transcript	XM_022421403.1	protein_coding	1	c.-72+9117_-72+9118insAC		-1	-1	-1	-1	-1	-1	0
1	87796293	A	AAC	PASS	intron_variant	MODIFIER	APBA1	100686233	transcript	XM_022421390.1	protein_coding	1	c.-72+9096_-72+9097insAC		-1	-1	-1	-1	-1	-1	0
1	87796293	A	AAC	PASS	intron_variant	MODIFIER	APBA1	100686233	transcript	XM_022421395.1	protein_coding	1	c.-72+9112_-72+9113insAC		-1	-1	-1	-1	-1	-1	0
1	87796774	G	A	GATKstd	intron_variant	MODIFIER	APBA1	100686233	transcript	XM_022421384.1	protein_coding	1	c.-72+9598G>A		-1	-1	-1	-1	-1	-1	0
1	87796774	G	A	GATKstd	intron_variant	MODIFIER	APBA1	100686233	transcript	XM_022421396.1	protein_coding	1	c.-72+9598G>A		-1	-1	-1	-1	-1	-1	0
1	87796774	G	A	GATKstd	intron_variant	MODIFIER	APBA1	100686233	transcript	XM_022421403.1	protein_coding	1	c.-72+9598G>A		-1	-1	-1	-1	-1	-1	0
1	87796774	G	A	GATKstd	intron_variant	MODIFIER	APBA1	100686233	transcript	XM_022421390.1	protein_coding	1	c.-72+9577G>A		-1	-1	-1	-1	-1	-1	0
1	87796774	G	A	GATKstd	intron_variant	MODIFIER	APBA1	100686233	transcript	XM_022421395.1	protein_coding	1	c.-72+9593G>A		-1	-1	-1	-1	-1	-1	0
1	87916893	G	A	PASS	missense_variant	MODERATE	APBA1	100686233	transcript	XM_022421384.1	protein_coding	2	c.596G>A	p.Arg199Gln	804	3149	596	2793	199	930	0
1	87916893	G	A	PASS	missense_variant	MODERATE	APBA1	100686233	transcript	XM_022421396.1	protein_coding	2	c.596G>A	p.Arg199Gln	805	3117	596	2760	199	919	0
1	87916893	G	A	PASS	missense_variant	MODERATE	APBA1	100686233	transcript	XM_022421403.1	protein_coding	2	c.596G>A	p.Arg199Gln	803	2920	596	2565	199	854	0
1	87916893	G	A	PASS	missense_variant	MODERATE	APBA1	100686233	transcript	XM_022421390.1	protein_coding	2	c.596G>A	p.Arg199Gln	821	3166	596	2793	199	930	0
1	87916893	G	A	PASS	missense_variant	MODERATE	APBA1	100686233	transcript	XM_022421395.1	protein_coding	2	c.596G>A	p.Arg199Gln	805	3150	596	2793	199	930	0
1	87916893	G	A	PASS	missense_variant	MODERATE	APBA1	100686233	transcript	XM_022421391.1	protein_coding	2	c.596G>A	p.Arg199Gln	749	3094	596	2793	199	930	0
1	87916893	G	A	PASS	missense_variant	MODERATE	APBA1	100686233	transcript	XM_022421399.1	protein_coding	1	c.596G>A	p.Arg199Gln	596	2746	596	2598	199	865	0
1	87947675	C	T	GATKstd	intron_variant	MODIFIER	APBA1	100686233	transcript	XM_022421384.1	protein_coding	3	c.1381-1120C>T		-1	-1	-1	-1	-1	-1	0
1	87947675	C	T	GATKstd	intron_variant	MODIFIER	APBA1	100686233	transcript	XM_022421396.1	protein_coding	3	c.1381-1120C>T		-1	-1	-1	-1	-1	-1	0
1	87947675	C	T	GATKstd	intron_variant	MODIFIER	APBA1	100686233	transcript	XM_022421403.1	protein_coding	3	c.1381-1120C>T		-1	-1	-1	-1	-1	-1	0
1	87947675	C	T	GATKstd	intron_variant	MODIFIER	APBA1	100686233	transcript	XM_022421390.1	protein_coding	3	c.1381-1120C>T		-1	-1	-1	-1	-1	-1	0
1	87947675	C	T	GATKstd	intron_variant	MODIFIER	APBA1	100686233	transcript	XM_022421395.1	protein_coding	3	c.1381-1120C>T		-1	-1	-1	-1	-1	-1	0
1	87947675	C	T	GATKstd	intron_variant	MODIFIER	APBA1	100686233	transcript	XM_022421391.1	protein_coding	3	c.1381-1120C>T		-1	-1	-1	-1	-1	-1	0
1	87947675	C	T	GATKstd	intron_variant	MODIFIER	APBA1	100686233	transcript	XM_022421399.1	protein_coding	2	c.1381-1120C>T		-1	-1	-1	-1	-1	-1	0
1	87970479	G	A	GATKstd	intron_variant	MODIFIER	APBA1	100686233	transcript	XM_022421384.1	protein_coding	11	c.2460+335G>A		-1	-1	-1	-1	-1	-1	0
1	87970479	G	A	GATKstd	intron_variant	MODIFIER	APBA1	100686233	transcript	XM_022421396.1	protein_coding	10	c.2427+335G>A		-1	-1	-1	-1	-1	-1	0
1	87970479	G	A	GATKstd	intron_variant	MODIFIER	APBA1	100686233	transcript	XM_022421403.1	protein_coding	9	c.2232+335G>A		-1	-1	-1	-1	-1	-1	0
1	87970479	G	A	GATKstd	intron_variant	MODIFIER	APBA1	100686233	transcript	XM_022421390.1	protein_coding	11	c.2460+335G>A		-1	-1	-1	-1	-1	-1	0
1	87970479	G	A	GATKstd	intron_variant	MODIFIER	APBA1	100686233	transcript	XM_022421395.1	protein_coding	11	c.2460+335G>A		-1	-1	-1	-1	-1	-1	0
1	87970479	G	A	GATKstd	intron_variant	MODIFIER	APBA1	100686233	transcript	XM_022421391.1	protein_coding	11	c.2460+335G>A		-1	-1	-1	-1	-1	-1	0
1	87970479	G	A	GATKstd	intron_variant	MODIFIER	APBA1	100686233	transcript	XM_022421399.1	protein_coding	9	c.2265+335G>A		-1	-1	-1	-1	-1	-1	0
1	87981462	C	T	GATKstd	downstream_gene_variant	MODIFIER	APBA1	100686233	transcript	XM_022421384.1	protein_coding	-1	c.*1406C>T		-1	-1	-1	-1	-1	-1	1258
1	87981462	C	T	GATKstd	downstream_gene_variant	MODIFIER	APBA1	100686233	transcript	XM_022421396.1	protein_coding	-1	c.*1406C>T		-1	-1	-1	-1	-1	-1	1258
1	87981462	C	T	GATKstd	downstream_gene_variant	MODIFIER	APBA1	100686233	transcript	XM_022421403.1	protein_coding	-1	c.*1406C>T		-1	-1	-1	-1	-1	-1	1258
1	87981462	C	T	GATKstd	downstream_gene_variant	MODIFIER	APBA1	100686233	transcript	XM_022421390.1	protein_coding	-1	c.*1406C>T		-1	-1	-1	-1	-1	-1	1258
1	87981462	C	T	GATKstd	downstream_gene_variant	MODIFIER	APBA1	100686233	transcript	XM_022421395.1	protein_coding	-1	c.*1406C>T		-1	-1	-1	-1	-1	-1	1258
1	87981462	C	T	GATKstd	downstream_gene_variant	MODIFIER	APBA1	100686233	transcript	XM_022421391.1	protein_coding	-1	c.*1406C>T		-1	-1	-1	-1	-1	-1	1258
1	87981462	C	T	GATKstd	downstream_gene_variant	MODIFIER	APBA1	100686233	transcript	XM_022421399.1	protein_coding	-1	c.*1406C>T		-1	-1	-1	-1	-1	-1	1258
1	87981462	C	T	GATKstd	intergenic_region	MODIFIER	APBA1-LOC102155525	100686233-102155525	intergenic_region	100686233-102155525		-1	n.87981462C>T		-1	-1	-1	-1	-1	-1	0
1	87998739	C	A	PASS	upstream_gene_variant	MODIFIER	LOC111096747	111096747	transcript	XR_002628585.1	pseudogene	-1	n.-2080C>A		-1	-1	-1	-1	-1	-1	2080
1	87998739	C	A	PASS	downstream_gene_variant	MODIFIER	LOC102155525	102155525	transcript	XM_022421417.1	protein_coding	-1	c.*4161C>A		-1	-1	-1	-1	-1	-1	2145
1	87998739	C	A	PASS	intergenic_region	MODIFIER	LOC102155525-LOC111096747	102155525-111096747	intergenic_region	102155525-111096747		-1	n.87998739C>A		-1	-1	-1	-1	-1	-1	0
1	88014824	A	T	GATKstd	intron_variant	MODIFIER	FAM189A2	609015	transcript	XM_005615882.2	protein_coding	6	c.624-1709T>A		-1	-1	-1	-1	-1	-1	0
1	88014824	A	T	GATKstd	intron_variant	MODIFIER	FAM189A2	609015	transcript	XM_022421428.1	protein_coding	5	c.483-1709T>A		-1	-1	-1	-1	-1	-1	0
1	88014826	AC	A	PASS	intron_variant	MODIFIER	FAM189A2	609015	transcript	XM_005615882.2	protein_coding	6	c.624-1712delG		-1	-1	-1	-1	-1	-1	0
1	88014826	AC	A	PASS	intron_variant	MODIFIER	FAM189A2	609015	transcript	XM_022421428.1	protein_coding	5	c.483-1712delG		-1	-1	-1	-1	-1	-1	0
1	88014829	AAG	A	PASS	intron_variant	MODIFIER	FAM189A2	609015	transcript	XM_005615882.2	protein_coding	6	c.624-1716_624-1715delCT		-1	-1	-1	-1	-1	-1	0
1	88014829	AAG	A	PASS	intron_variant	MODIFIER	FAM189A2	609015	transcript	XM_022421428.1	protein_coding	5	c.483-1716_483-1715delCT		-1	-1	-1	-1	-1	-1	0
1	88030498	C	A	PASS	intron_variant	MODIFIER	FAM189A2	609015	transcript	XM_005615882.2	protein_coding	2	c.142-1501G>T		-1	-1	-1	-1	-1	-1	0
1	88030498	C	A	PASS	intron_variant	MODIFIER	FAM189A2	609015	transcript	XM_022421428.1	protein_coding	1	c.1-1501G>T		-1	-1	-1	-1	-1	-1	0
1	88064132	T	A	GATKstd	intron_variant	MODIFIER	FAM189A2	609015	transcript	XM_005615882.2	protein_coding	1	c.84+3218A>T		-1	-1	-1	-1	-1	-1	0
1	88142329	T	TTC	PASS	downstream_gene_variant	MODIFIER	LOC111096760	111096760	transcript	XR_002628610.1	pseudogene	-1	n.*2287_*2288insTC		-1	-1	-1	-1	-1	-1	2288
1	88142329	T	TTC	PASS	intron_variant	MODIFIER	TJP2	403854	transcript	XM_014113984.1	protein_coding	13	c.1979-57_1979-56insGA		-1	-1	-1	-1	-1	-1	0
1	88142329	T	TTC	PASS	intron_variant	MODIFIER	TJP2	403854	transcript	XM_005615721.3	protein_coding	12	c.1814-57_1814-56insGA		-1	-1	-1	-1	-1	-1	0
1	88142329	T	TTC	PASS	intron_variant	MODIFIER	TJP2	403854	transcript	XM_005615724.3	protein_coding	12	c.1814-57_1814-56insGA		-1	-1	-1	-1	-1	-1	0
1	88142329	T	TTC	PASS	intron_variant	MODIFIER	TJP2	403854	transcript	XM_005615722.2	protein_coding	12	c.1802-57_1802-56insGA		-1	-1	-1	-1	-1	-1	0
1	88142329	T	TTC	PASS	intron_variant	MODIFIER	TJP2	403854	transcript	XM_022416196.1	protein_coding	12	c.1733-57_1733-56insGA		-1	-1	-1	-1	-1	-1	0
1	88142329	T	TTC	PASS	intron_variant	MODIFIER	TJP2	403854	transcript	XM_022414943.1	protein_coding	12	c.1733-57_1733-56insGA		-1	-1	-1	-1	-1	-1	0
1	88142329	T	TTC	PASS	intron_variant	MODIFIER	TJP2	403854	transcript	XM_022415227.1	protein_coding	12	c.1733-57_1733-56insGA		-1	-1	-1	-1	-1	-1	0
1	88142329	T	TTC	PASS	intron_variant	MODIFIER	TJP2	403854	transcript	XM_022415947.1	protein_coding	12	c.1733-57_1733-56insGA		-1	-1	-1	-1	-1	-1	0
1	88142329	T	TTC	PASS	intron_variant	MODIFIER	TJP2	403854	transcript	XM_005615725.3	protein_coding	13	c.1733-57_1733-56insGA		-1	-1	-1	-1	-1	-1	0
1	88142329	T	TTC	PASS	intron_variant	MODIFIER	TJP2	403854	transcript	NM_001003204.1	protein_coding	13	c.1733-57_1733-56insGA		-1	-1	-1	-1	-1	-1	0
1	88500663	C	T	PASS	intron_variant	MODIFIER	PIP5K1B	476331	transcript	XM_014117668.2	protein_coding	4	c.70-2865G>A		-1	-1	-1	-1	-1	-1	0
1	88500663	C	T	PASS	intron_variant	MODIFIER	PIP5K1B	476331	transcript	XM_005615885.3	protein_coding	1	c.-90-2865G>A		-1	-1	-1	-1	-1	-1	0
1	88500663	C	T	PASS	intron_variant	MODIFIER	PIP5K1B	476331	transcript	XM_014117673.2	protein_coding	1	c.64-2865G>A		-1	-1	-1	-1	-1	-1	0
1	88500663	C	T	PASS	intron_variant	MODIFIER	PIP5K1B	476331	transcript	XM_022421438.1	protein_coding	3	c.70-2865G>A		-1	-1	-1	-1	-1	-1	0
1	88500663	C	T	PASS	intron_variant	MODIFIER	PIP5K1B	476331	transcript	XM_022421435.1	protein_coding	3	c.70-2865G>A		-1	-1	-1	-1	-1	-1	0
1	88500663	C	T	PASS	intron_variant	MODIFIER	PIP5K1B	476331	transcript	XM_005615884.3	protein_coding	4	c.70-2865G>A		-1	-1	-1	-1	-1	-1	0
1	88662747	C	T	GATKstd	upstream_gene_variant	MODIFIER	LOC106559468	106559468	transcript	XR_002628661.1	pseudogene	-1	n.-2874C>T		-1	-1	-1	-1	-1	-1	2874
1	88662747	C	T	GATKstd	intergenic_region	MODIFIER	PIP5K1B-LOC106559468	476331-106559468	intergenic_region	476331-106559468		-1	n.88662747C>T		-1	-1	-1	-1	-1	-1	0
1	88932484	CCT	C	PASS	intron_variant	MODIFIER	PGM5	476332	transcript	XM_014117685.2	protein_coding	6	c.816-32690_816-32689delAG		-1	-1	-1	-1	-1	-1	0
1	88932484	CCT	C	PASS	intron_variant	MODIFIER	PGM5	476332	transcript	XM_022421512.1	protein_coding	6	c.789-32690_789-32689delAG		-1	-1	-1	-1	-1	-1	0
1	88932484	CCT	C	PASS	intron_variant	MODIFIER	PGM5	476332	transcript	XM_022421511.1	protein_coding	6	c.792-32690_792-32689delAG		-1	-1	-1	-1	-1	-1	0
1	88990687	CCTAA	C	PASS	intron_variant	MODIFIER	PGM5	476332	transcript	XM_014117685.2	protein_coding	2	c.197-2203_197-2200delTTAG		-1	-1	-1	-1	-1	-1	0
1	88990687	CCTAA	C	PASS	intron_variant	MODIFIER	PGM5	476332	transcript	XM_022421512.1	protein_coding	2	c.170-2203_170-2200delTTAG		-1	-1	-1	-1	-1	-1	0
1	88990687	CCTAA	C	PASS	intron_variant	MODIFIER	PGM5	476332	transcript	XM_022421511.1	protein_coding	2	c.173-2203_173-2200delTTAG		-1	-1	-1	-1	-1	-1	0
1	89000191	T	A	GATKstd	intron_variant	MODIFIER	PGM5	476332	transcript	XM_014117685.2	protein_coding	1	c.34-5456A>T		-1	-1	-1	-1	-1	-1	0
1	89000191	T	A	GATKstd	intron_variant	MODIFIER	PGM5	476332	transcript	XM_022421512.1	protein_coding	1	c.7-5456A>T		-1	-1	-1	-1	-1	-1	0
1	89000191	T	A	GATKstd	intron_variant	MODIFIER	PGM5	476332	transcript	XM_022421511.1	protein_coding	1	c.10-5456A>T		-1	-1	-1	-1	-1	-1	0
1	89243296	C	T	GATKstd	upstream_gene_variant	MODIFIER	DOCK8	476333	transcript	XM_022421527.1	protein_coding	-1	c.-10384C>T		-1	-1	-1	-1	-1	-1	2052
1	89243296	C	T	GATKstd	intron_variant	MODIFIER	DOCK8	476333	transcript	XM_005615889.3	protein_coding	7	c.623+200C>T		-1	-1	-1	-1	-1	-1	0
1	89243296	C	T	GATKstd	intron_variant	MODIFIER	DOCK8	476333	transcript	XM_533535.6	protein_coding	6	c.623+200C>T		-1	-1	-1	-1	-1	-1	0
1	89272211	A	G	GATKstd	intron_variant	MODIFIER	DOCK8	476333	transcript	XM_005615889.3	protein_coding	14	c.1475+10004A>G		-1	-1	-1	-1	-1	-1	0
1	89272211	A	G	GATKstd	intron_variant	MODIFIER	DOCK8	476333	transcript	XM_533535.6	protein_coding	13	c.1475+10004A>G		-1	-1	-1	-1	-1	-1	0
1	89272211	A	G	GATKstd	intron_variant	MODIFIER	DOCK8	476333	transcript	XM_022421527.1	protein_coding	8	c.584+10004A>G		-1	-1	-1	-1	-1	-1	0
1	89890161	T	TA	PASS	intergenic_region	MODIFIER	LOC106559228-LOC111096817	106559228-111096817	intergenic_region	106559228-111096817		-1	n.89890161_89890162insA		-1	-1	-1	-1	-1	-1	0
1	89899825	A	T	PASS	intergenic_region	MODIFIER	LOC106559228-LOC111096817	106559228-111096817	intergenic_region	106559228-111096817		-1	n.89899825A>T		-1	-1	-1	-1	-1	-1	0
1	103863830	G	A	GATKstd	downstream_gene_variant	MODIFIER	LOC111099006	111099006	transcript	XR_002633494.1	pseudogene	-1	n.*72G>A		-1	-1	-1	-1	-1	-1	72
1	103863830	G	A	GATKstd	intergenic_region	MODIFIER	LOC111099006-LOC106557491	111099006-106557491	intergenic_region	111099006-106557491		-1	n.103863830G>A		-1	-1	-1	-1	-1	-1	0
1	104442065	A	T	GATKstd	downstream_gene_variant	MODIFIER	LOC100855918	100855918	transcript	100855918	pseudogene	-1	n.*1825A>T		-1	-1	-1	-1	-1	-1	1825
1	104442065	A	T	GATKstd	intergenic_region	MODIFIER	LOC100855918-LOC102151412	100855918-102151412	intergenic_region	100855918-102151412		-1	n.104442065A>T		-1	-1	-1	-1	-1	-1	0
1	104497924	G	C	GATKstd	intergenic_region	MODIFIER	LOC102151412-LOC482273	102151412-482273	intergenic_region	102151412-482273		-1	n.104497924G>C		-1	-1	-1	-1	-1	-1	0
1	106683753	T	TTTTTTTTTTTTTAAGA	PASS	upstream_gene_variant	MODIFIER	AKT1S1	610130	transcript	XM_005616283.3	protein_coding	-1	c.-3188_-3187insTTTTTTTTTTTTAAGA		-1	-1	-1	-1	-1	-1	2895
1	106683753	T	TTTTTTTTTTTTTAAGA	PASS	upstream_gene_variant	MODIFIER	AKT1S1	610130	transcript	XM_005616285.3	protein_coding	-1	c.-3332_-3331insTTTTTTTTTTTTAAGA		-1	-1	-1	-1	-1	-1	2595
1	106683753	T	TTTTTTTTTTTTTAAGA	PASS	upstream_gene_variant	MODIFIER	AKT1S1	610130	transcript	XM_005616284.3	protein_coding	-1	c.-3230_-3229insTTTTTTTTTTTTAAGA		-1	-1	-1	-1	-1	-1	2596
1	106683753	T	TTTTTTTTTTTTTAAGA	PASS	upstream_gene_variant	MODIFIER	AKT1S1	610130	transcript	XM_005616287.3	protein_coding	-1	c.-6802_-6801insTTTTTTTTTTTTAAGA		-1	-1	-1	-1	-1	-1	2598
1	106683753	T	TTTTTTTTTTTTTAAGA	PASS	upstream_gene_variant	MODIFIER	AKT1S1	610130	transcript	XM_022423643.1	protein_coding	-1	c.-6802_-6801insTTTTTTTTTTTTAAGA		-1	-1	-1	-1	-1	-1	2895
1	106683753	T	TTTTTTTTTTTTTAAGA	PASS	upstream_gene_variant	MODIFIER	AKT1S1	610130	transcript	XM_022423645.1	protein_coding	-1	c.-6802_-6801insTTTTTTTTTTTTAAGA		-1	-1	-1	-1	-1	-1	2895
1	106683753	T	TTTTTTTTTTTTTAAGA	PASS	upstream_gene_variant	MODIFIER	AKT1S1	610130	transcript	XM_022423647.1	protein_coding	-1	c.-6802_-6801insTTTTTTTTTTTTAAGA		-1	-1	-1	-1	-1	-1	2895
1	106683753	T	TTTTTTTTTTTTTAAGA	PASS	upstream_gene_variant	MODIFIER	AKT1S1	610130	transcript	XM_022423650.1	protein_coding	-1	c.-3188_-3187insTTTTTTTTTTTTAAGA		-1	-1	-1	-1	-1	-1	2895
1	106683753	T	TTTTTTTTTTTTTAAGA	PASS	intron_variant	MODIFIER	TBC1D17	484372	transcript	XM_022423572.1	protein_coding	4	c.195+1541_195+1542insTCTTAAAAAAAAAAAA		-1	-1	-1	-1	-1	-1	0
1	106683753	T	TTTTTTTTTTTTTAAGA	PASS	intron_variant	MODIFIER	TBC1D17	484372	transcript	XM_541487.6	protein_coding	3	c.195+1541_195+1542insTCTTAAAAAAAAAAAA		-1	-1	-1	-1	-1	-1	0
1	106683753	T	TTTTTTTTTTTTTAAGA	PASS	intron_variant	MODIFIER	TBC1D17	484372	transcript	XM_022423577.1	protein_coding	3	c.195+1541_195+1542insTCTTAAAAAAAAAAAA		-1	-1	-1	-1	-1	-1	0
1	108019097	A	C	GATKstd	intron_variant	MODIFIER	CARD8	491519	transcript	XM_022424373.1	protein_coding	10	c.1021-236A>C		-1	-1	-1	-1	-1	-1	0
1	108019097	A	C	GATKstd	intron_variant	MODIFIER	CARD8	491519	transcript	XM_022424375.1	protein_coding	11	c.1021-236A>C		-1	-1	-1	-1	-1	-1	0
1	108022272	A	T	GATKstd	upstream_gene_variant	MODIFIER	LOC484411	484411	transcript	XM_005616363.3	protein_coding	-1	c.-17829A>T		-1	-1	-1	-1	-1	-1	4282
1	108022272	A	T	GATKstd	upstream_gene_variant	MODIFIER	LOC484411	484411	transcript	XM_022424383.1	protein_coding	-1	c.-17829A>T		-1	-1	-1	-1	-1	-1	4281
1	108022272	A	T	GATKstd	upstream_gene_variant	MODIFIER	LOC484411	484411	transcript	XR_002630565.1	pseudogene	-1	n.-4282A>T		-1	-1	-1	-1	-1	-1	4282
1	108022272	A	T	GATKstd	upstream_gene_variant	MODIFIER	LOC484411	484411	transcript	XM_005616365.3	protein_coding	-1	c.-17829A>T		-1	-1	-1	-1	-1	-1	4283
1	108022272	A	T	GATKstd	upstream_gene_variant	MODIFIER	LOC484411	484411	transcript	XM_005616364.3	protein_coding	-1	c.-17829A>T		-1	-1	-1	-1	-1	-1	4289
1	108022272	A	T	GATKstd	intron_variant	MODIFIER	CARD8	491519	transcript	XM_022424373.1	protein_coding	13	c.1333+1224A>T		-1	-1	-1	-1	-1	-1	0
1	108022272	A	T	GATKstd	intron_variant	MODIFIER	CARD8	491519	transcript	XM_022424375.1	protein_coding	14	c.1333+1224A>T		-1	-1	-1	-1	-1	-1	0
1	108124024	G	GTGCTCC	PASS	intron_variant	MODIFIER	LIG1	100686967	transcript	XM_005616372.3	protein_coding	11	c.899+52_899+53insTGCTCC		-1	-1	-1	-1	-1	-1	0
1	108124024	G	GTGCTCC	PASS	intron_variant	MODIFIER	LIG1	100686967	transcript	XM_005616374.3	protein_coding	11	c.896+52_896+53insTGCTCC		-1	-1	-1	-1	-1	-1	0
1	108124024	G	GTGCTCC	PASS	intron_variant	MODIFIER	LIG1	100686967	transcript	XM_005616375.3	protein_coding	11	c.896+52_896+53insTGCTCC		-1	-1	-1	-1	-1	-1	0
1	108124024	G	GTGCTCC	PASS	intron_variant	MODIFIER	LIG1	100686967	transcript	XM_022424455.1	protein_coding	11	c.893+52_893+53insTGCTCC		-1	-1	-1	-1	-1	-1	0
1	108124024	G	GTGCTCC	PASS	intron_variant	MODIFIER	LIG1	100686967	transcript	XM_014119238.2	protein_coding	11	c.899+52_899+53insTGCTCC		-1	-1	-1	-1	-1	-1	0
1	108124024	G	GTGCTCC	PASS	intron_variant	MODIFIER	LIG1	100686967	transcript	XM_014119239.2	protein_coding	11	c.899+52_899+53insTGCTCC		-1	-1	-1	-1	-1	-1	0
1	108124024	G	GTGCTCC	PASS	intron_variant	MODIFIER	LIG1	100686967	transcript	XM_005616373.2	protein_coding	11	c.899+52_899+53insTGCTCC		-1	-1	-1	-1	-1	-1	0
1	109119298	C	CA	PASS	intergenic_region	MODIFIER	AP2S1-LOC111090832	476427-111090832	intergenic_region	476427-111090832		-1	n.109119298_109119299insA		-1	-1	-1	-1	-1	-1	0
1	109173921	C	T	GATKstd	upstream_gene_variant	MODIFIER	STRN4	610799	transcript	XM_022424675.1	protein_coding	-1	c.-3062C>T		-1	-1	-1	-1	-1	-1	3034
1	109173921	C	T	GATKstd	upstream_gene_variant	MODIFIER	STRN4	610799	transcript	XM_022424676.1	protein_coding	-1	c.-3062C>T		-1	-1	-1	-1	-1	-1	3035
1	109173921	C	T	GATKstd	intron_variant	MODIFIER	FKRP	484426	transcript	XM_014119444.2	protein_coding	2	c.-40+1801G>A		-1	-1	-1	-1	-1	-1	0
1	109173921	C	T	GATKstd	intron_variant	MODIFIER	FKRP	484426	transcript	XM_014119447.2	protein_coding	2	c.-40+1801G>A		-1	-1	-1	-1	-1	-1	0
1	109173921	C	T	GATKstd	intron_variant	MODIFIER	FKRP	484426	transcript	XM_022424690.1	protein_coding	2	c.-73+1801G>A		-1	-1	-1	-1	-1	-1	0
1	109173921	C	T	GATKstd	intron_variant	MODIFIER	FKRP	484426	transcript	XM_022424684.1	protein_coding	2	c.-73+1801G>A		-1	-1	-1	-1	-1	-1	0
1	109187809	T	TC	PASS	intron_variant	MODIFIER	STRN4	610799	transcript	XM_022424675.1	protein_coding	4	c.539+708_539+709insC		-1	-1	-1	-1	-1	-1	0
1	109187809	T	TC	PASS	intron_variant	MODIFIER	STRN4	610799	transcript	XM_022424676.1	protein_coding	4	c.539+708_539+709insC		-1	-1	-1	-1	-1	-1	0
1	109187809	T	TC	PASS	intron_variant	MODIFIER	STRN4	610799	transcript	XM_022424680.1	protein_coding	4	c.266+708_266+709insC		-1	-1	-1	-1	-1	-1	0
1	109196248	T	TCC	PASS	intron_variant	MODIFIER	STRN4	610799	transcript	XM_022424675.1	protein_coding	8	c.1154-43_1154-42insCC		-1	-1	-1	-1	-1	-1	0
1	109196248	T	TCC	PASS	intron_variant	MODIFIER	STRN4	610799	transcript	XM_022424676.1	protein_coding	8	c.1154-64_1154-63insCC		-1	-1	-1	-1	-1	-1	0
1	109196248	T	TCC	PASS	intron_variant	MODIFIER	STRN4	610799	transcript	XM_022424680.1	protein_coding	8	c.881-43_881-42insCC		-1	-1	-1	-1	-1	-1	0
1	109233304	A	T	PASS	intron_variant	MODIFIER	PRKD2	484427	transcript	XM_005616411.3	protein_coding	14	c.1972-540A>T		-1	-1	-1	-1	-1	-1	0
1	109233304	A	T	PASS	intron_variant	MODIFIER	PRKD2	484427	transcript	XM_014119463.2	protein_coding	12	c.1678-540A>T		-1	-1	-1	-1	-1	-1	0
1	109233304	A	T	PASS	intron_variant	MODIFIER	PRKD2	484427	transcript	XM_005616412.2	protein_coding	13	c.1525-540A>T		-1	-1	-1	-1	-1	-1	0
1	110087868	C	T	PASS	downstream_gene_variant	MODIFIER	FOSB	484445	transcript	NM_001013844.1	protein_coding	-1	c.*818G>A		-1	-1	-1	-1	-1	-1	818
1	110087868	C	T	PASS	intergenic_region	MODIFIER	LOC484444-FOSB	484444-484445	intergenic_region	484444-484445		-1	n.110087868C>T		-1	-1	-1	-1	-1	-1	0
1	111257529	C	T	GATKstd	downstream_gene_variant	MODIFIER	LOC100688264	100688264	transcript	100688264	pseudogene	-1	n.*501C>T		-1	-1	-1	-1	-1	-1	501
1	111257529	C	T	GATKstd	downstream_gene_variant	MODIFIER	LOC111097995	111097995	transcript	XR_002631270.1	pseudogene	-1	n.*3727G>A		-1	-1	-1	-1	-1	-1	3727
1	111257529	C	T	GATKstd	intergenic_region	MODIFIER	LOC100688264-LOC111097995	100688264-111097995	intergenic_region	100688264-111097995		-1	n.111257529C>T		-1	-1	-1	-1	-1	-1	0
1	111372056	GGGGGT	G	PASS	downstream_gene_variant	MODIFIER	LOC111090995	111090995	transcript	XM_022405626.1	protein_coding	-1	c.*3283_*3287delGGGGT		-1	-1	-1	-1	-1	-1	3090
1	111372056	GGGGGT	G	PASS	intron_variant	MODIFIER	LYPD5	100688689	transcript	XM_014119935.2	protein_coding	1	c.61+2742_61+2746delGGGGT		-1	-1	-1	-1	-1	-1	0
1	111372483	T	A	PASS	downstream_gene_variant	MODIFIER	LOC111090995	111090995	transcript	XM_022405626.1	protein_coding	-1	c.*3709T>A		-1	-1	-1	-1	-1	-1	3516
1	111372483	T	A	PASS	intron_variant	MODIFIER	LYPD5	100688689	transcript	XM_014119935.2	protein_coding	1	c.61+3168T>A		-1	-1	-1	-1	-1	-1	0
1	111839397	C	T	GATKstd	downstream_gene_variant	MODIFIER	CEACAM28	484473	transcript	NM_001097546.1	protein_coding	-1	c.*4686C>T		-1	-1	-1	-1	-1	-1	4668
1	111839397	C	T	GATKstd	downstream_gene_variant	MODIFIER	CEACAM28	484473	transcript	XM_022422209.1	protein_coding	-1	c.*4686C>T		-1	-1	-1	-1	-1	-1	4412
1	111839397	C	T	GATKstd	intergenic_region	MODIFIER	CEACAM28-LOC102152075	484473-102152075	intergenic_region	484473-102152075		-1	n.111839397C>T		-1	-1	-1	-1	-1	-1	0
1	112147649	G	C	GATKstd	upstream_gene_variant	MODIFIER	ZNF526	484477	transcript	XM_005616520.3	protein_coding	-1	c.-3558C>G		-1	-1	-1	-1	-1	-1	1131
1	112147649	G	C	GATKstd	upstream_gene_variant	MODIFIER	DEDD2	613012	transcript	XM_850181.5	protein_coding	-1	c.-1276G>C		-1	-1	-1	-1	-1	-1	497
1	112147649	G	C	GATKstd	upstream_gene_variant	MODIFIER	ZNF526	484477	transcript	XM_022403358.1	protein_coding	-1	c.-3558C>G		-1	-1	-1	-1	-1	-1	22
1	112147649	G	C	GATKstd	intron_variant	MODIFIER	ZNF526	484477	transcript	XM_005616526.3	protein_coding	1	c.-117+318C>G		-1	-1	-1	-1	-1	-1	0
1	112147649	G	C	GATKstd	intron_variant	MODIFIER	ZNF526	484477	transcript	XM_022403370.1	protein_coding	1	c.-117+360C>G		-1	-1	-1	-1	-1	-1	0
1	112147649	G	C	GATKstd	intron_variant	MODIFIER	ZNF526	484477	transcript	XM_005616524.3	protein_coding	1	c.-276+318C>G		-1	-1	-1	-1	-1	-1	0
1	112147649	G	C	GATKstd	intron_variant	MODIFIER	ZNF526	484477	transcript	XM_022403359.1	protein_coding	1	c.-117+509C>G		-1	-1	-1	-1	-1	-1	0
1	112147649	G	C	GATKstd	intron_variant	MODIFIER	ZNF526	484477	transcript	XM_022403361.1	protein_coding	1	c.-117+751C>G		-1	-1	-1	-1	-1	-1	0
1	112147649	G	C	GATKstd	intron_variant	MODIFIER	ZNF526	484477	transcript	XM_022403362.1	protein_coding	1	c.-117+820C>G		-1	-1	-1	-1	-1	-1	0
1	113138404	CCGG	C	PASS	intron_variant	MODIFIER	LTBP4	444849	transcript	XM_014120251.1	protein_coding	14	c.1879+76_1879+78delCCG		-1	-1	-1	-1	-1	-1	0
1	113138404	CCGG	C	PASS	intron_variant	MODIFIER	LTBP4	444849	transcript	XM_533664.5	protein_coding	14	c.1879+76_1879+78delCCG		-1	-1	-1	-1	-1	-1	0
1	113138404	CCGG	C	PASS	intron_variant	MODIFIER	LTBP4	444849	transcript	XM_022425489.1	protein_coding	14	c.1750+76_1750+78delCCG		-1	-1	-1	-1	-1	-1	0
1	114184738	G	GGGGGGAGGCCTGT	PASS	downstream_gene_variant	MODIFIER	MRPS12	484517	transcript	XM_005616606.3	protein_coding	-1	c.*4680_*4681insACAGGCCTCCCCC		-1	-1	-1	-1	-1	-1	4362
1	114184738	G	GGGGGGAGGCCTGT	PASS	downstream_gene_variant	MODIFIER	MRPS12	484517	transcript	XM_541631.6	protein_coding	-1	c.*4680_*4681insACAGGCCTCCCCC		-1	-1	-1	-1	-1	-1	4362
1	114184738	G	GGGGGGAGGCCTGT	PASS	downstream_gene_variant	MODIFIER	MRPS12	484517	transcript	XM_022425830.1	protein_coding	-1	c.*4680_*4681insACAGGCCTCCCCC		-1	-1	-1	-1	-1	-1	4362
1	114184738	G	GGGGGGAGGCCTGT	PASS	intron_variant	MODIFIER	FBXO17	484516	transcript	XM_022425826.1	protein_coding	6	c.551+184_551+185insGGGGGAGGCCTGT		-1	-1	-1	-1	-1	-1	0
1	121225188	C	A	PASS	intron_variant	MODIFIER	ZNF536	484609	transcript	XM_022426460.1	protein_coding	1	c.-3+6720G>T		-1	-1	-1	-1	-1	-1	0
1	121225188	C	A	PASS	intron_variant	MODIFIER	ZNF536	484609	transcript	XM_005616788.3	protein_coding	2	c.-2-12730G>T		-1	-1	-1	-1	-1	-1	0
1	121225188	C	A	PASS	intron_variant	MODIFIER	ZNF536	484609	transcript	XM_005616784.3	protein_coding	2	c.-2-12730G>T		-1	-1	-1	-1	-1	-1	0
1	121225188	C	A	PASS	intron_variant	MODIFIER	ZNF536	484609	transcript	XM_022426450.1	protein_coding	3	c.-2-12730G>T		-1	-1	-1	-1	-1	-1	0
1	121225188	C	A	PASS	intron_variant	MODIFIER	ZNF536	484609	transcript	XM_005616786.3	protein_coding	2	c.-2-12730G>T		-1	-1	-1	-1	-1	-1	0
1	121225188	C	A	PASS	intron_variant	MODIFIER	ZNF536	484609	transcript	XM_005616785.3	protein_coding	2	c.-2-12730G>T		-1	-1	-1	-1	-1	-1	0
1	121225188	C	A	PASS	intron_variant	MODIFIER	ZNF536	484609	transcript	XM_005616787.3	protein_coding	2	c.-2-12730G>T		-1	-1	-1	-1	-1	-1	0
10	6617732	C	A	GATKstd	intergenic_region	MODIFIER	LOC106559359-TMEM5	106559359-608152	intergenic_region	106559359-608152		-1	n.6617732C>A		-1	-1	-1	-1	-1	-1	0
10	13136592	A	T	GATKstd	3_prime_UTR_variant	MODIFIER	LGR5	609478	transcript	XM_014117119.2	protein_coding	18	c.*188A>T		-1	-1	-1	-1	-1	-1	188
10	20987418	G	GCGCGC	PASS	intergenic_region	MODIFIER	LOC102153479-LOC111097626	102153479-111097626	intergenic_region	102153479-111097626		-1	n.20987418_20987419insCGCGC		-1	-1	-1	-1	-1	-1	0
10	47333558	T	TC	PASS	upstream_gene_variant	MODIFIER	LOC111097726	111097726	transcript	XR_002630736.1	pseudogene	-1	n.-686_-685insG		-1	-1	-1	-1	-1	-1	686
10	47333558	T	TC	PASS	intron_variant	MODIFIER	SIX3	481356	transcript	XM_538477.7	protein_coding	1	c.55+616_55+617insC		-1	-1	-1	-1	-1	-1	0
10	50114796	TAGTC	T	PASS	intergenic_region	MODIFIER	LOC111097743-LOC102155692	111097743-102155692	intergenic_region	111097743-102155692		-1	n.50114797_50114800delAGTC		-1	-1	-1	-1	-1	-1	0
10	50183404	C	T	PASS	intron_variant	MODIFIER	LOC111097744	111097744	transcript	XR_002630806.1	pseudogene	2	n.446-1198G>A		-1	-1	-1	-1	-1	-1	0
10	50183404	C	T	PASS	intron_variant	MODIFIER	LOC111097744	111097744	transcript	XR_002630805.1	pseudogene	2	n.183-1198G>A		-1	-1	-1	-1	-1	-1	0
10	50183404	C	T	PASS	intron_variant	MODIFIER	LOC111097744	111097744	transcript	XR_002630808.1	pseudogene	2	n.183-9407G>A		-1	-1	-1	-1	-1	-1	0
10	50183404	C	T	PASS	intron_variant	MODIFIER	LOC111097744	111097744	transcript	XR_002630807.1	pseudogene	2	n.449-9407G>A		-1	-1	-1	-1	-1	-1	0
10	50214246	T	G	PASS	intron_variant	MODIFIER	LOC111097744	111097744	transcript	XR_002630806.1	pseudogene	2	n.445+10619A>C		-1	-1	-1	-1	-1	-1	0
10	50214246	T	G	PASS	intron_variant	MODIFIER	LOC111097744	111097744	transcript	XR_002630805.1	pseudogene	2	n.182+10619A>C		-1	-1	-1	-1	-1	-1	0
10	50214246	T	G	PASS	intron_variant	MODIFIER	LOC111097744	111097744	transcript	XR_002630808.1	pseudogene	2	n.182+10619A>C		-1	-1	-1	-1	-1	-1	0
10	50214246	T	G	PASS	intron_variant	MODIFIER	LOC111097744	111097744	transcript	XR_002630807.1	pseudogene	2	n.448+10619A>C		-1	-1	-1	-1	-1	-1	0
10	50222889	T	A	GATKstd	upstream_gene_variant	MODIFIER	FOXN2	100856358	transcript	XM_003639326.4	protein_coding	-1	c.-37065T>A		-1	-1	-1	-1	-1	-1	2670
10	50222889	T	A	GATKstd	upstream_gene_variant	MODIFIER	FOXN2	100856358	transcript	XM_022424692.1	protein_coding	-1	c.-37065T>A		-1	-1	-1	-1	-1	-1	2960
10	50222889	T	A	GATKstd	intron_variant	MODIFIER	LOC111097744	111097744	transcript	XR_002630806.1	pseudogene	2	n.445+1976A>T		-1	-1	-1	-1	-1	-1	0
10	50222889	T	A	GATKstd	intron_variant	MODIFIER	LOC111097744	111097744	transcript	XR_002630805.1	pseudogene	2	n.182+1976A>T		-1	-1	-1	-1	-1	-1	0
10	50222889	T	A	GATKstd	intron_variant	MODIFIER	LOC111097744	111097744	transcript	XR_002630808.1	pseudogene	2	n.182+1976A>T		-1	-1	-1	-1	-1	-1	0
10	50222889	T	A	GATKstd	intron_variant	MODIFIER	LOC111097744	111097744	transcript	XR_002630807.1	pseudogene	2	n.448+1976A>T		-1	-1	-1	-1	-1	-1	0
10	50224433	G	A	GATKstd	upstream_gene_variant	MODIFIER	FOXN2	100856358	transcript	XM_003639326.4	protein_coding	-1	c.-35521G>A		-1	-1	-1	-1	-1	-1	1126
10	50224433	G	A	GATKstd	upstream_gene_variant	MODIFIER	FOXN2	100856358	transcript	XM_022424692.1	protein_coding	-1	c.-35521G>A		-1	-1	-1	-1	-1	-1	1416
10	50224433	G	A	GATKstd	intron_variant	MODIFIER	LOC111097744	111097744	transcript	XR_002630806.1	pseudogene	2	n.445+432C>T		-1	-1	-1	-1	-1	-1	0
10	50224433	G	A	GATKstd	intron_variant	MODIFIER	LOC111097744	111097744	transcript	XR_002630805.1	pseudogene	2	n.182+432C>T		-1	-1	-1	-1	-1	-1	0
10	50224433	G	A	GATKstd	intron_variant	MODIFIER	LOC111097744	111097744	transcript	XR_002630808.1	pseudogene	2	n.182+432C>T		-1	-1	-1	-1	-1	-1	0
10	50224433	G	A	GATKstd	intron_variant	MODIFIER	LOC111097744	111097744	transcript	XR_002630807.1	pseudogene	2	n.448+432C>T		-1	-1	-1	-1	-1	-1	0
10	50292661	G	A	GATKstd	downstream_gene_variant	MODIFIER	FOXN2	100856358	transcript	XM_003639326.4	protein_coding	-1	c.*4745G>A		-1	-1	-1	-1	-1	-1	844
10	50292661	G	A	GATKstd	downstream_gene_variant	MODIFIER	FOXN2	100856358	transcript	XM_022424692.1	protein_coding	-1	c.*4745G>A		-1	-1	-1	-1	-1	-1	844
10	50292661	G	A	GATKstd	downstream_gene_variant	MODIFIER	FOXN2	100856358	transcript	XM_014117518.2	protein_coding	-1	c.*4745G>A		-1	-1	-1	-1	-1	-1	844
10	50292661	G	A	GATKstd	intergenic_region	MODIFIER	FOXN2-LOC100856396	100856358-100856396	intergenic_region	100856358-100856396		-1	n.50292661G>A		-1	-1	-1	-1	-1	-1	0
10	50325403	G	A	GATKstd	intron_variant	MODIFIER	LOC100856396	100856396	transcript	100856396	pseudogene	2	n.434+808C>T		-1	-1	-1	-1	-1	-1	0
10	50330200	T	A	GATKstd	intron_variant	MODIFIER	LOC100856396	100856396	transcript	100856396	pseudogene	1	n.61+365A>T		-1	-1	-1	-1	-1	-1	0
10	50485949	C	A	GATKstd	upstream_gene_variant	MODIFIER	LOC100682955	100682955	transcript	100682955	pseudogene	-1	n.-3255G>T		-1	-1	-1	-1	-1	-1	3255
10	50485949	C	A	GATKstd	upstream_gene_variant	MODIFIER	GTF2A1L	100534007	transcript	XM_022423974.1	protein_coding	-1	c.-3196C>A		-1	-1	-1	-1	-1	-1	3181
10	50485949	C	A	GATKstd	upstream_gene_variant	MODIFIER	GTF2A1L	100534007	transcript	NM_001204843.1	protein_coding	-1	c.-2596C>A		-1	-1	-1	-1	-1	-1	2581
10	50485949	C	A	GATKstd	intergenic_region	MODIFIER	LOC100682955-GTF2A1L	100682955-100534007	intergenic_region	100682955-100534007		-1	n.50485949C>A		-1	-1	-1	-1	-1	-1	0
10	50489356	T	G	GATKstd	intron_variant	MODIFIER	GTF2A1L	100534007	transcript	XM_022423974.1	protein_coding	1	c.183+29T>G		-1	-1	-1	-1	-1	-1	0
10	50489356	T	G	GATKstd	intron_variant	MODIFIER	GTF2A1L	100534007	transcript	NM_001204843.1	protein_coding	1	c.21+791T>G		-1	-1	-1	-1	-1	-1	0
10	50492994	A	G	GATKstd	intron_variant	MODIFIER	GTF2A1L	100534007	transcript	XM_022423974.1	protein_coding	3	c.409+1697A>G		-1	-1	-1	-1	-1	-1	0
10	50492994	A	G	GATKstd	intron_variant	MODIFIER	GTF2A1L	100534007	transcript	NM_001204843.1	protein_coding	3	c.247+1697A>G		-1	-1	-1	-1	-1	-1	0
10	50509922	G	A	GATKstd	intron_variant	MODIFIER	GTF2A1L	100534007	transcript	XM_022423974.1	protein_coding	6	c.1137+6419G>A		-1	-1	-1	-1	-1	-1	0
10	50509922	G	A	GATKstd	intron_variant	MODIFIER	GTF2A1L	100534007	transcript	NM_001204843.1	protein_coding	6	c.975+6419G>A		-1	-1	-1	-1	-1	-1	0
10	50528522	T	A	GATKstd	intron_variant	MODIFIER	GTF2A1L	100534007	transcript	XM_022423974.1	protein_coding	8	c.1485+2933T>A		-1	-1	-1	-1	-1	-1	0
10	50528522	T	A	GATKstd	intron_variant	MODIFIER	GTF2A1L	100534007	transcript	NM_001204843.1	protein_coding	8	c.1323+2933T>A		-1	-1	-1	-1	-1	-1	0
10	50528691	G	GTT	PASS	intron_variant	MODIFIER	GTF2A1L	100534007	transcript	XM_022423974.1	protein_coding	8	c.1485+3102_1485+3103insTT		-1	-1	-1	-1	-1	-1	0
10	50528691	G	GTT	PASS	intron_variant	MODIFIER	GTF2A1L	100534007	transcript	NM_001204843.1	protein_coding	8	c.1323+3102_1323+3103insTT		-1	-1	-1	-1	-1	-1	0
10	50528692	A	AG	PASS	intron_variant	MODIFIER	GTF2A1L	100534007	transcript	XM_022423974.1	protein_coding	8	c.1485+3103_1485+3104insG		-1	-1	-1	-1	-1	-1	0
10	50528692	A	AG	PASS	intron_variant	MODIFIER	GTF2A1L	100534007	transcript	NM_001204843.1	protein_coding	8	c.1323+3103_1323+3104insG		-1	-1	-1	-1	-1	-1	0
10	50528694	A	ATATAGC	PASS	intron_variant	MODIFIER	GTF2A1L	100534007	transcript	XM_022423974.1	protein_coding	8	c.1485+3105_1485+3106insTATAGC		-1	-1	-1	-1	-1	-1	0
10	50528694	A	ATATAGC	PASS	intron_variant	MODIFIER	GTF2A1L	100534007	transcript	NM_001204843.1	protein_coding	8	c.1323+3105_1323+3106insTATAGC		-1	-1	-1	-1	-1	-1	0
10	50528697	G	A	GATKstd	intron_variant	MODIFIER	GTF2A1L	100534007	transcript	XM_022423974.1	protein_coding	8	c.1485+3108G>A		-1	-1	-1	-1	-1	-1	0
10	50528697	G	A	GATKstd	intron_variant	MODIFIER	GTF2A1L	100534007	transcript	NM_001204843.1	protein_coding	8	c.1323+3108G>A		-1	-1	-1	-1	-1	-1	0
10	50528701	C	CTATATGCTTATAGATACATT	PASS	intron_variant	MODIFIER	GTF2A1L	100534007	transcript	XM_022423974.1	protein_coding	8	c.1485+3112_1485+3113insTATATGCTTATAGATACATT		-1	-1	-1	-1	-1	-1	0
10	50528701	C	CTATATGCTTATAGATACATT	PASS	intron_variant	MODIFIER	GTF2A1L	100534007	transcript	NM_001204843.1	protein_coding	8	c.1323+3112_1323+3113insTATATGCTTATAGATACATT		-1	-1	-1	-1	-1	-1	0
10	50584405	C	T	GATKstd	intron_variant	MODIFIER	LHCGR	481365	transcript	XM_022424693.1	protein_coding	1	c.54-6346G>A		-1	-1	-1	-1	-1	-1	0
10	50584405	C	T	GATKstd	intron_variant	MODIFIER	LHCGR	481365	transcript	XM_022424694.1	protein_coding	1	c.54-6346G>A		-1	-1	-1	-1	-1	-1	0
10	50584405	C	T	GATKstd	intron_variant	MODIFIER	LHCGR	481365	transcript	XM_022424695.1	protein_coding	1	c.54-6346G>A		-1	-1	-1	-1	-1	-1	0
10	50584405	C	T	GATKstd	intron_variant	MODIFIER	LHCGR	481365	transcript	XM_022424696.1	protein_coding	1	c.54-6346G>A		-1	-1	-1	-1	-1	-1	0
10	50612549	C	T	GATKstd	upstream_gene_variant	MODIFIER	LOC100688388	100688388	transcript	100688388	pseudogene	-1	n.-1546C>T		-1	-1	-1	-1	-1	-1	1546
10	50612549	C	T	GATKstd	intergenic_region	MODIFIER	LHCGR-LOC100688388	481365-100688388	intergenic_region	481365-100688388		-1	n.50612549C>T		-1	-1	-1	-1	-1	-1	0
10	50617830	A	T	GATKstd	downstream_gene_variant	MODIFIER	LOC100688388	100688388	transcript	100688388	pseudogene	-1	n.*2881A>T		-1	-1	-1	-1	-1	-1	2881
10	50617830	A	T	GATKstd	intergenic_region	MODIFIER	LOC100688388-LOC111097748	100688388-111097748	intergenic_region	100688388-111097748		-1	n.50617830A>T		-1	-1	-1	-1	-1	-1	0
10	50632004	G	A	GATKstd	intergenic_region	MODIFIER	LOC100688388-LOC111097748	100688388-111097748	intergenic_region	100688388-111097748		-1	n.50632004G>A		-1	-1	-1	-1	-1	-1	0
10	50674208	A	G	GATKstd	intergenic_region	MODIFIER	LOC100688388-LOC111097748	100688388-111097748	intergenic_region	100688388-111097748		-1	n.50674208A>G		-1	-1	-1	-1	-1	-1	0
10	50723983	G	A	GATKstd	intron_variant	MODIFIER	LOC111097748	111097748	transcript	XR_002630818.1	pseudogene	2	n.1289+8616G>A		-1	-1	-1	-1	-1	-1	0
10	50723983	G	A	GATKstd	intron_variant	MODIFIER	LOC111097746	111097746	transcript	XR_002630815.1	pseudogene	2	n.6894-3657C>T		-1	-1	-1	-1	-1	-1	0
10	50723983	G	A	GATKstd	intron_variant	MODIFIER	LOC111097748	111097748	transcript	XR_002630819.1	pseudogene	2	n.1290-1663G>A		-1	-1	-1	-1	-1	-1	0
10	50723983	G	A	GATKstd	intron_variant	MODIFIER	LOC111097746	111097746	transcript	XR_002630814.1	pseudogene	2	n.6443-3657C>T		-1	-1	-1	-1	-1	-1	0
10	50738582	C	T	GATKstd	intron_variant	MODIFIER	LOC111097748	111097748	transcript	XR_002630818.1	pseudogene	2	n.1289+23215C>T		-1	-1	-1	-1	-1	-1	0
10	50738582	C	T	GATKstd	intron_variant	MODIFIER	LOC111097746	111097746	transcript	XR_002630815.1	pseudogene	2	n.6893+11111G>A		-1	-1	-1	-1	-1	-1	0
10	50738582	C	T	GATKstd	intron_variant	MODIFIER	LOC111097746	111097746	transcript	XR_002630814.1	pseudogene	2	n.6442+11111G>A		-1	-1	-1	-1	-1	-1	0
10	50738870	C	T	GATKstd	intron_variant	MODIFIER	LOC111097748	111097748	transcript	XR_002630818.1	pseudogene	2	n.1289+23503C>T		-1	-1	-1	-1	-1	-1	0
10	50738870	C	T	GATKstd	intron_variant	MODIFIER	LOC111097746	111097746	transcript	XR_002630815.1	pseudogene	2	n.6893+10823G>A		-1	-1	-1	-1	-1	-1	0
10	50738870	C	T	GATKstd	intron_variant	MODIFIER	LOC111097746	111097746	transcript	XR_002630814.1	pseudogene	2	n.6442+10823G>A		-1	-1	-1	-1	-1	-1	0
10	50739426	C	T	GATKstd	intron_variant	MODIFIER	LOC111097748	111097748	transcript	XR_002630818.1	pseudogene	2	n.1289+24059C>T		-1	-1	-1	-1	-1	-1	0
10	50739426	C	T	GATKstd	intron_variant	MODIFIER	LOC111097746	111097746	transcript	XR_002630815.1	pseudogene	2	n.6893+10267G>A		-1	-1	-1	-1	-1	-1	0
10	50739426	C	T	GATKstd	intron_variant	MODIFIER	LOC111097746	111097746	transcript	XR_002630814.1	pseudogene	2	n.6442+10267G>A		-1	-1	-1	-1	-1	-1	0
10	50742050	T	A	GATKstd	intron_variant	MODIFIER	LOC111097748	111097748	transcript	XR_002630818.1	pseudogene	2	n.1289+26683T>A		-1	-1	-1	-1	-1	-1	0
10	50742050	T	A	GATKstd	intron_variant	MODIFIER	LOC111097746	111097746	transcript	XR_002630815.1	pseudogene	2	n.6893+7643A>T		-1	-1	-1	-1	-1	-1	0
10	50742050	T	A	GATKstd	intron_variant	MODIFIER	LOC111097746	111097746	transcript	XR_002630814.1	pseudogene	2	n.6442+7643A>T		-1	-1	-1	-1	-1	-1	0
10	50753122	C	T	GATKstd	intron_variant	MODIFIER	LOC111097748	111097748	transcript	XR_002630818.1	pseudogene	2	n.1289+37755C>T		-1	-1	-1	-1	-1	-1	0
10	50753122	C	T	GATKstd	intron_variant	MODIFIER	LOC111097746	111097746	transcript	XR_002630814.1	pseudogene	1	n.6275+267G>A		-1	-1	-1	-1	-1	-1	0
10	50753122	C	T	GATKstd	non_coding_transcript_exon_variant	MODIFIER	LOC111097746	111097746	transcript	XR_002630815.1	pseudogene	1	n.6542G>A		-1	-1	-1	-1	-1	-1	0
10	50757332	G	A	GATKstd	intron_variant	MODIFIER	LOC111097748	111097748	transcript	XR_002630818.1	pseudogene	2	n.1289+41965G>A		-1	-1	-1	-1	-1	-1	0
10	50757332	G	A	GATKstd	non_coding_transcript_exon_variant	MODIFIER	LOC111097746	111097746	transcript	XR_002630815.1	pseudogene	1	n.2332C>T		-1	-1	-1	-1	-1	-1	0
10	50757332	G	A	GATKstd	non_coding_transcript_exon_variant	MODIFIER	LOC111097746	111097746	transcript	XR_002630814.1	pseudogene	1	n.2332C>T		-1	-1	-1	-1	-1	-1	0
10	50767650	G	A	GATKstd	3_prime_UTR_variant	MODIFIER	FSHR	481367	transcript	XM_022424697.1	protein_coding	11	c.*3345C>T		-1	-1	-1	-1	-1	-1	3345
10	50767650	G	A	GATKstd	3_prime_UTR_variant	MODIFIER	FSHR	481367	transcript	XM_022424701.1	protein_coding	11	c.*3345C>T		-1	-1	-1	-1	-1	-1	3345
10	50767650	G	A	GATKstd	3_prime_UTR_variant	MODIFIER	FSHR	481367	transcript	XM_022424702.1	protein_coding	11	c.*3345C>T		-1	-1	-1	-1	-1	-1	3345
10	50767650	G	A	GATKstd	3_prime_UTR_variant	MODIFIER	FSHR	481367	transcript	XM_538488.6	protein_coding	10	c.*3345C>T		-1	-1	-1	-1	-1	-1	3345
10	50767650	G	A	GATKstd	3_prime_UTR_variant	MODIFIER	FSHR	481367	transcript	XM_022424699.1	protein_coding	10	c.*3345C>T		-1	-1	-1	-1	-1	-1	3345
10	50767650	G	A	GATKstd	3_prime_UTR_variant	MODIFIER	FSHR	481367	transcript	XM_022424700.1	protein_coding	9	c.*3345C>T		-1	-1	-1	-1	-1	-1	3345
10	50767650	G	A	GATKstd	3_prime_UTR_variant	MODIFIER	FSHR	481367	transcript	XM_022424698.1	protein_coding	11	c.*3345C>T		-1	-1	-1	-1	-1	-1	3345
10	50767650	G	A	GATKstd	3_prime_UTR_variant	MODIFIER	FSHR	481367	transcript	XM_022424703.1	protein_coding	9	c.*3345C>T		-1	-1	-1	-1	-1	-1	3345
10	50767650	G	A	GATKstd	3_prime_UTR_variant	MODIFIER	FSHR	481367	transcript	XM_022424704.1	protein_coding	8	c.*3345C>T		-1	-1	-1	-1	-1	-1	3345
10	50767650	G	A	GATKstd	intron_variant	MODIFIER	LOC111097748	111097748	transcript	XR_002630818.1	pseudogene	2	n.1290-37386G>A		-1	-1	-1	-1	-1	-1	0
10	50768274	A	C	PASS	3_prime_UTR_variant	MODIFIER	FSHR	481367	transcript	XM_022424697.1	protein_coding	11	c.*2721T>G		-1	-1	-1	-1	-1	-1	2721
10	50768274	A	C	PASS	3_prime_UTR_variant	MODIFIER	FSHR	481367	transcript	XM_022424701.1	protein_coding	11	c.*2721T>G		-1	-1	-1	-1	-1	-1	2721
10	50768274	A	C	PASS	3_prime_UTR_variant	MODIFIER	FSHR	481367	transcript	XM_022424702.1	protein_coding	11	c.*2721T>G		-1	-1	-1	-1	-1	-1	2721
10	50768274	A	C	PASS	3_prime_UTR_variant	MODIFIER	FSHR	481367	transcript	XM_538488.6	protein_coding	10	c.*2721T>G		-1	-1	-1	-1	-1	-1	2721
10	50768274	A	C	PASS	3_prime_UTR_variant	MODIFIER	FSHR	481367	transcript	XM_022424699.1	protein_coding	10	c.*2721T>G		-1	-1	-1	-1	-1	-1	2721
10	50768274	A	C	PASS	3_prime_UTR_variant	MODIFIER	FSHR	481367	transcript	XM_022424700.1	protein_coding	9	c.*2721T>G		-1	-1	-1	-1	-1	-1	2721
10	50768274	A	C	PASS	3_prime_UTR_variant	MODIFIER	FSHR	481367	transcript	XM_022424698.1	protein_coding	11	c.*2721T>G		-1	-1	-1	-1	-1	-1	2721
10	50768274	A	C	PASS	3_prime_UTR_variant	MODIFIER	FSHR	481367	transcript	XM_022424703.1	protein_coding	9	c.*2721T>G		-1	-1	-1	-1	-1	-1	2721
10	50768274	A	C	PASS	3_prime_UTR_variant	MODIFIER	FSHR	481367	transcript	XM_022424704.1	protein_coding	8	c.*2721T>G		-1	-1	-1	-1	-1	-1	2721
10	50768274	A	C	PASS	intron_variant	MODIFIER	LOC111097748	111097748	transcript	XR_002630818.1	pseudogene	2	n.1290-36762A>C		-1	-1	-1	-1	-1	-1	0
10	50770609	T	C	GATKstd	3_prime_UTR_variant	MODIFIER	FSHR	481367	transcript	XM_022424697.1	protein_coding	11	c.*386A>G		-1	-1	-1	-1	-1	-1	386
10	50770609	T	C	GATKstd	3_prime_UTR_variant	MODIFIER	FSHR	481367	transcript	XM_022424701.1	protein_coding	11	c.*386A>G		-1	-1	-1	-1	-1	-1	386
10	50770609	T	C	GATKstd	3_prime_UTR_variant	MODIFIER	FSHR	481367	transcript	XM_022424702.1	protein_coding	11	c.*386A>G		-1	-1	-1	-1	-1	-1	386
10	50770609	T	C	GATKstd	3_prime_UTR_variant	MODIFIER	FSHR	481367	transcript	XM_538488.6	protein_coding	10	c.*386A>G		-1	-1	-1	-1	-1	-1	386
10	50770609	T	C	GATKstd	3_prime_UTR_variant	MODIFIER	FSHR	481367	transcript	XM_022424699.1	protein_coding	10	c.*386A>G		-1	-1	-1	-1	-1	-1	386
10	50770609	T	C	GATKstd	3_prime_UTR_variant	MODIFIER	FSHR	481367	transcript	XM_022424700.1	protein_coding	9	c.*386A>G		-1	-1	-1	-1	-1	-1	386
10	50770609	T	C	GATKstd	3_prime_UTR_variant	MODIFIER	FSHR	481367	transcript	XM_022424698.1	protein_coding	11	c.*386A>G		-1	-1	-1	-1	-1	-1	386
10	50770609	T	C	GATKstd	3_prime_UTR_variant	MODIFIER	FSHR	481367	transcript	XM_022424703.1	protein_coding	9	c.*386A>G		-1	-1	-1	-1	-1	-1	386
10	50770609	T	C	GATKstd	3_prime_UTR_variant	MODIFIER	FSHR	481367	transcript	XM_022424704.1	protein_coding	8	c.*386A>G		-1	-1	-1	-1	-1	-1	386
10	50770609	T	C	GATKstd	intron_variant	MODIFIER	LOC111097748	111097748	transcript	XR_002630818.1	pseudogene	2	n.1290-34427T>C		-1	-1	-1	-1	-1	-1	0
10	50780524	C	T	PASS	intron_variant	MODIFIER	LOC111097748	111097748	transcript	XR_002630818.1	pseudogene	2	n.1290-24512C>T		-1	-1	-1	-1	-1	-1	0
10	50780524	C	T	PASS	intron_variant	MODIFIER	FSHR	481367	transcript	XM_022424697.1	protein_coding	9	c.705-3745G>A		-1	-1	-1	-1	-1	-1	0
10	50780524	C	T	PASS	intron_variant	MODIFIER	FSHR	481367	transcript	XM_022424701.1	protein_coding	9	c.564-3745G>A		-1	-1	-1	-1	-1	-1	0
10	50780524	C	T	PASS	intron_variant	MODIFIER	FSHR	481367	transcript	XM_022424702.1	protein_coding	9	c.561-3745G>A		-1	-1	-1	-1	-1	-1	0
10	50780524	C	T	PASS	intron_variant	MODIFIER	FSHR	481367	transcript	XM_538488.6	protein_coding	8	c.669-3745G>A		-1	-1	-1	-1	-1	-1	0
10	50780524	C	T	PASS	intron_variant	MODIFIER	FSHR	481367	transcript	XM_022424699.1	protein_coding	8	c.630-3745G>A		-1	-1	-1	-1	-1	-1	0
10	50780524	C	T	PASS	intron_variant	MODIFIER	FSHR	481367	transcript	XM_022424700.1	protein_coding	7	c.594-3745G>A		-1	-1	-1	-1	-1	-1	0
10	50780524	C	T	PASS	intron_variant	MODIFIER	FSHR	481367	transcript	XM_022424698.1	protein_coding	9	c.702-3745G>A		-1	-1	-1	-1	-1	-1	0
10	50780524	C	T	PASS	intron_variant	MODIFIER	FSHR	481367	transcript	XM_022424703.1	protein_coding	7	c.555-3745G>A		-1	-1	-1	-1	-1	-1	0
10	50780524	C	T	PASS	intron_variant	MODIFIER	FSHR	481367	transcript	XM_022424704.1	protein_coding	6	c.480-3745G>A		-1	-1	-1	-1	-1	-1	0
10	50828734	G	T	GATKstd	intron_variant	MODIFIER	FSHR	481367	transcript	XM_022424697.1	protein_coding	3	c.261-7880C>A		-1	-1	-1	-1	-1	-1	0
10	50828734	G	T	GATKstd	intron_variant	MODIFIER	FSHR	481367	transcript	XM_022424701.1	protein_coding	3	c.120-7880C>A		-1	-1	-1	-1	-1	-1	0
10	50828734	G	T	GATKstd	intron_variant	MODIFIER	FSHR	481367	transcript	XM_022424702.1	protein_coding	3	c.120-7880C>A		-1	-1	-1	-1	-1	-1	0
10	50828734	G	T	GATKstd	intron_variant	MODIFIER	FSHR	481367	transcript	XM_538488.6	protein_coding	2	c.225-7880C>A		-1	-1	-1	-1	-1	-1	0
10	50828734	G	T	GATKstd	intron_variant	MODIFIER	FSHR	481367	transcript	XM_022424699.1	protein_coding	3	c.261-10244C>A		-1	-1	-1	-1	-1	-1	0
10	50828734	G	T	GATKstd	intron_variant	MODIFIER	FSHR	481367	transcript	XM_022424700.1	protein_coding	2	c.225-10244C>A		-1	-1	-1	-1	-1	-1	0
10	50828734	G	T	GATKstd	intron_variant	MODIFIER	FSHR	481367	transcript	XM_022424698.1	protein_coding	3	c.261-7880C>A		-1	-1	-1	-1	-1	-1	0
10	50828734	G	T	GATKstd	intron_variant	MODIFIER	FSHR	481367	transcript	XM_022424703.1	protein_coding	3	c.261-7880C>A		-1	-1	-1	-1	-1	-1	0
10	50828734	G	T	GATKstd	intron_variant	MODIFIER	FSHR	481367	transcript	XM_022424704.1	protein_coding	3	c.261-10244C>A		-1	-1	-1	-1	-1	-1	0
10	50839766	GATA	G	PASS	intron_variant	MODIFIER	FSHR	481367	transcript	XM_022424697.1	protein_coding	3	c.261-18915_261-18913delTAT		-1	-1	-1	-1	-1	-1	0
10	50839766	GATA	G	PASS	intron_variant	MODIFIER	FSHR	481367	transcript	XM_022424701.1	protein_coding	3	c.120-18915_120-18913delTAT		-1	-1	-1	-1	-1	-1	0
10	50839766	GATA	G	PASS	intron_variant	MODIFIER	FSHR	481367	transcript	XM_022424702.1	protein_coding	3	c.120-18915_120-18913delTAT		-1	-1	-1	-1	-1	-1	0
10	50839766	GATA	G	PASS	intron_variant	MODIFIER	FSHR	481367	transcript	XM_538488.6	protein_coding	2	c.225-18915_225-18913delTAT		-1	-1	-1	-1	-1	-1	0
10	50839766	GATA	G	PASS	intron_variant	MODIFIER	FSHR	481367	transcript	XM_022424699.1	protein_coding	3	c.261-21279_261-21277delTAT		-1	-1	-1	-1	-1	-1	0
10	50839766	GATA	G	PASS	intron_variant	MODIFIER	FSHR	481367	transcript	XM_022424700.1	protein_coding	2	c.225-21279_225-21277delTAT		-1	-1	-1	-1	-1	-1	0
10	50839766	GATA	G	PASS	intron_variant	MODIFIER	FSHR	481367	transcript	XM_022424698.1	protein_coding	3	c.261-18915_261-18913delTAT		-1	-1	-1	-1	-1	-1	0
10	50839766	GATA	G	PASS	intron_variant	MODIFIER	FSHR	481367	transcript	XM_022424703.1	protein_coding	3	c.261-18915_261-18913delTAT		-1	-1	-1	-1	-1	-1	0
10	50839766	GATA	G	PASS	intron_variant	MODIFIER	FSHR	481367	transcript	XM_022424704.1	protein_coding	3	c.261-21279_261-21277delTAT		-1	-1	-1	-1	-1	-1	0
10	50851521	T	TA	PASS	intron_variant	MODIFIER	FSHR	481367	transcript	XM_022424697.1	protein_coding	3	c.260+10616_260+10617insT		-1	-1	-1	-1	-1	-1	0
10	50851521	T	TA	PASS	intron_variant	MODIFIER	FSHR	481367	transcript	XM_022424701.1	protein_coding	3	c.119+10600_119+10601insT		-1	-1	-1	-1	-1	-1	0
10	50851521	T	TA	PASS	intron_variant	MODIFIER	FSHR	481367	transcript	XM_022424702.1	protein_coding	3	c.119+10600_119+10601insT		-1	-1	-1	-1	-1	-1	0
10	50851521	T	TA	PASS	intron_variant	MODIFIER	FSHR	481367	transcript	XM_538488.6	protein_coding	2	c.224+10616_224+10617insT		-1	-1	-1	-1	-1	-1	0
10	50851521	T	TA	PASS	intron_variant	MODIFIER	FSHR	481367	transcript	XM_022424699.1	protein_coding	3	c.260+10616_260+10617insT		-1	-1	-1	-1	-1	-1	0
10	50851521	T	TA	PASS	intron_variant	MODIFIER	FSHR	481367	transcript	XM_022424700.1	protein_coding	2	c.224+10616_224+10617insT		-1	-1	-1	-1	-1	-1	0
10	50851521	T	TA	PASS	intron_variant	MODIFIER	FSHR	481367	transcript	XM_022424698.1	protein_coding	3	c.260+10616_260+10617insT		-1	-1	-1	-1	-1	-1	0
10	50851521	T	TA	PASS	intron_variant	MODIFIER	FSHR	481367	transcript	XM_022424703.1	protein_coding	3	c.260+10616_260+10617insT		-1	-1	-1	-1	-1	-1	0
10	50851521	T	TA	PASS	intron_variant	MODIFIER	FSHR	481367	transcript	XM_022424704.1	protein_coding	3	c.260+10616_260+10617insT		-1	-1	-1	-1	-1	-1	0
10	51150030	A	G	GATKstd	intron_variant	MODIFIER	LOC111097745	111097745	transcript	XR_002630812.1	pseudogene	4	n.434-13227A>G		-1	-1	-1	-1	-1	-1	0
[truncated: 22,101 more rows]
