# Supplementary material for: NME5 frameshift variant in Alaskan Malamutes with primary ciliary dyskinesia
Source: PLoS Genet. 2019 Sep 3;15(9):e1008378. doi: 10.1371/journal.pgen.1008378 (PMC6743793; doi:10.1371/journal.pgen.1008378)
Supplement: S3 Table — (XLSX) [file pgen.1008378.s004.xlsx]

## Sheet: S3 Table
S3 Table. Genotypes for seven protein changing variants in 22 Alaskan Malamutes. Only the genotypes at the NME5:c.43delA variant were perfectly associated with the PCD phenotype.
Variant	Cases (n = 3)			Obligate carriers (non-affected, n = 2)			Controls (n = 17)
	ref/ref	ref/alt	alt/alt	ref/ref	ref/alt	alt/alt	ref/ref	ref/alt	alt/alt
NME5:c.43delA	0	0	3	0	2	0	15	2	0
PALM3:c.634T>A	0	1	2	0	1	1	10	6	1
PRDX2:c.67C>T	1	0	2	0	2	0	12	5	0
LOC484934:c.883C>G	0	1	2	0	2	0	13	4	0
TLE2:c.698A>G	1	0	2	0	2	0	15	2	0
DIRAS1:c.398G>A	0	1	2	0	1	1	15	2	0
JSRP1:c.629C>T	1	0	2	0	2	0	15	1	1
