# Supplementary material for: NME5 frameshift variant in Alaskan Malamutes with primary ciliary dyskinesia
Source: PLoS Genet. 2019 Sep 3;15(9):e1008378. doi: 10.1371/journal.pgen.1008378 (PMC6743793; doi:10.1371/journal.pgen.1008378)
Supplement: S4 Table — (XLSX) [file pgen.1008378.s005.xlsx]

## Sheet: Sheet1
S4 Table. NME5:c.43delA genotypes of 539 dogs from 72 different dog breeds.
Breed Abbreviation	Breed	Number of dogs	Genotype
			wt/wt	wt/del	del/del
AL	Alaskan Husky	9	9
AI	Akita Inu	7	7
AD	Alpine Dacksbracke	8	8
AP	Appenzeller Mountain Dog	8	8
AC	Australian Cattle Dog	6	6
AK	Australian Kelpie	8	8
AU	Australian Shepherd	8	8
BA	Barbet	7	7
BO	Barsoi	8	8
BG	Bavarian Mountain Hound	8	8
BE	Beagle	7	7
BD	Bearded Collie	8	8
BS	Bernese Mountain Dog	8	8
BC	Border Collie	7	7
BN	Boston Terrier	8	8
CE	Cairn Terrier	8	8
CS	Cão da Serra de Aires	7	7
CC	Chinese Crested Dog	8	8
CW	Chow Chow	8	8
CR	Curly Coated Retriever	8	8
TW	Czechoslovakian Wolfdog	8	8
DH	Dachshund	8	8
DO	Doberman Pinscher	7	7
EL	Elo	8	8
EN	Entlebucher Mountain Dog	7	7
EU	Eurasier	7	7
FR	Flat Coated Retriever	8	8
FB	French Bulldog	8	8
JT	German Hunting Terrier	8	8
DS	German Shepherd	6	6
DW	German Spaniel	8	8
GS	German Spitz (Grossspitz)	6	6
KS	German Spitz (Kleinspitz)	8	8
MS	German Spitz (Mittelspitz)	8	8
GW	German Wirehaired Pointer	8	8
RS	Giant Schnauzer	7	7
GR	Golden Retriever	5	5
GD	Gordon Setter	8	8
DD	Great Dane	7	7
GY	Greyhound	6	6
HW	Hovawart	8	8
IT	Irish Terrier	8	8
JR	Jack Russell Terrier	8	8
WS	Keeshound (Wolfsspitz)	4	4
KF	Kromfohrländer	8	8
LA	Labrador Retriever	7	7
LR	Lagotto romagnolo	8	8
LN	Landseer	8	8
LB	Leonberger	8	8
MA	Malinois	8	8
MB	Miniature Bull Terrier	8	8
RP	Miniature Pinscher	5	5
MU	Mudi	7	7
NF	Newfoundland	7	7
NW	Norwich Terrier	8	8
NR	Nova Scotia Duck Tolling Retriever	8	8
PE	Perro de Agua Espanõl	7	7
PH	Peruvian Hairless Dog	8	8
PO	Polski Owczarek Nizinny	7	7
ZS	Pomeranian (Zwergspitz)	7	7
GP, PL	Poodle	13	13
RR	Rhodesian Ridgeback	8	8
SB	Saint Bernard	8	8
NS	Schapendoes	8	8
SC	Scottish Terrier	8	8
SS	Shetland Sheepdog	7	7
SY	Siberian Husky	7	7
SG	Sloughi	8	8
TT	Tibetan Terrier	8	8
WW	West Highland White Terrier	1	1
WH	Whippet	8	8
BB	White Swiss Shepherd	8	8
Total number	72 breeds	539	539	0	0
